# Supplementary material for: Comparative transcriptome analyses of seven anurans reveal functions and adaptations of amphibian skin
Source: Sci Rep. 2016 Apr 4;6:24069. doi: 10.1038/srep24069 (PMC4819189; doi:10.1038/srep24069)
Supplement: Supplementary Table S1 [file srep24069-s2.xls]

## Sheet: Om
Supplementary dataset 1. The unigene expression levels ranked by FPKM values across seven species and the description in NR and PFAM databases. Om-Odorrana margaretae;Pn-Pelophylax nigromaculatus; Ms-Megophrys sangzhiensis ; Lb-Leptobrachium boringii; Pm-Polypedates megacephalus; Rd-Rhacophoru dennysi; Ro-Rhacophorus omeimontis.
Gene_Id	Read_count	FPKM	Gene Length	NR Description	PFAM description
OmS|comp93484_c0	180643	66051.5	429	esculentin-2-MG1 antimicrobial peptide precursor [Odorrana margaretae]	Brevenin/esculentin/gaegurin/rugosin family//Frog antimicrobial peptide
OmS|comp94933_c0	138617	22446.7	607	Hemoglobin subunit beta [Rana catesbeiana]	Globin//Scaffold protein B
OmS|comp63967_c0	27182.9	16989.5	319	esculentin-1-MG1 antimicrobial peptide precursor [Odorrana margaretae]	Frog antimicrobial peptide//Brevenin/esculentin/gaegurin/rugosin family
OmS|comp94936_c0	58905.3	16800.7	439	LOC400590 protein [Homo sapiens]	Ribosomal protein L41
OmS|comp94934_c0	87717.6	14696	594	RecName: Full=Hemoglobin subunit alpha-C; AltName: Full=Alpha-C-globin; AltName: Full=Hemoglobin alpha-C chain	Globin
OmS|comp94937_c0	56778.3	12553.4	503	--	--
OmS|comp63980_c0	56536.8	12284.2	508	ribosomal protein S12 [Xenopus (Silurana) tropicalis] >gi|148231845|ref|NP_001080594.1| ribosomal protein S12 [Xenopus laevis] >gi|27881763|gb|AAH44028.1| Rps12-prov protein [Xenopus laevis] >gi|51258906|gb|AAH80154.1| ribosomal protein S12 [Xenopus (Silurana) tropicalis] >gi|89272933|emb|CAJ82890.1| ribosomal protein S12 [Xenopus (Silurana) tropicalis]	--
OmS|comp64120_c1	17533.8	11411.8	315	mCG146274 [Mus musculus]	Ribosomal L39 protein
OmS|comp41048_c0	232309	11319	1510	actin, alpha 1, skeletal muscle [Xenopus (Silurana) tropicalis] >gi|147905157|ref|NP_001085220.1| actin, alpha 1, skeletal muscle [Xenopus laevis] >gi|47937525|gb|AAH72097.1| MGC79012 protein [Xenopus laevis] >gi|49671146|gb|AAH75427.1| actin, alpha 1, skeletal muscle [Xenopus (Silurana) tropicalis]	Mannosyltransferase (PIG-V))
OmS|comp89910_c0	122644	10795	934	RecName: Full=Ferritin, middle subunit; Short=Ferritin M; AltName: Full=Ferritin H'; AltName: Full=Ferritin X >gi|5542288|pdb|1MFR|A Chain A, Crystal Structure Of M Ferritin >gi|5542289|pdb|1MFR|B Chain B, Crystal Structure Of M Ferritin >gi|5542290|pdb|1MFR|C Chain C, Crystal Structure Of M Ferritin >gi|5542291|pdb|1MFR|D Chain D, Crystal Structure Of M Ferritin >gi|5542292|pdb|1MFR|E Chain E, C…	Ferritin-like domain//Rubrerythrin
OmS|comp94938_c0	170226	10589.7	1230	glyceraldehyde-3-phosphate dehydrogenase [Polypedates maculatus] >gi|358029473|gb|AEU04529.1| glyceraldehyde-3-phosphate dehydrogenase [Polypedates maculatus]	Glyceraldehyde 3-phosphate dehydrogenase, NAD binding domain//Glyceraldehyde 3-phosphate dehydrogenase, C-terminal domain//Zinc-binding dehydrogenase
OmS|comp91711_c0	55440.5	10333.7	556	Leukocyte cysteine proteinase inhibitor 1 [Rana catesbeiana]	Cystatin domain
OmS|comp83402_c0	54923	10329	553	ribosomal protein S20 [Coregonus maraena]	--
OmS|comp94946_c0	28224	9831.86	399	PREDICTED: 40S ribosomal protein S29-like [Takifugu rubripes]	Ribosomal protein S14p/S29e
OmS|comp94941_c0	53247.5	8968.69	592	parvalbumin alpha [Pelophylax esculentus]	EF hand//EF-hand domain pair//EF-hand domain//EF hand
OmS|comp76477_c0	361	8666.75	203	brevinin-1E-OG1 antimicrobial peptide precursor [Odorrana grahami]	Frog antimicrobial peptide//Brevenin/esculentin/gaegurin/rugosin family
OmS|comp41037_c0	101772	8532.63	969	--	--
OmS|comp92439_c0	91851.5	7418.91	1029	--	--
OmS|comp94944_c0	79634.4	7298.89	905	myosin light chain, phosphorylatable, fast skeletal muscle [Xenopus laevis] >gi|27371289|gb|AAH41503.1| Mylpf-prov protein [Xenopus laevis] >gi|32450381|gb|AAH53808.1| Mylpf-prov protein [Xenopus laevis]	EF-hand domain pair//EF hand//EF-hand domain//EF hand//NTF2-like N-terminal transpeptidase domain
OmS|comp94947_c0	27657.2	6808.46	474	PREDICTED: 40S ribosomal protein S15a [Gallus gallus]	Ribosomal protein S8//MG2 domain
OmS|comp76449_c0	25710.9	6641.02	462	PREDICTED: 40S ribosomal protein S27 [Pan paniscus]	IBR domain//E7 protein, Early protein//Ribosomal protein S27
OmS|comp41069_c1	4329.74	6520.9	260	40S ribosomal protein S27a [Danio rerio] >gi|318884065|ref|NP_001187222.1| ubiquitin-40S ribosomal protein S27a [Ictalurus punctatus] >gi|348536082|ref|XP_003455526.1| PREDICTED: ubiquitin-40S ribosomal protein S27a-like [Oreochromis niloticus] >gi|410900612|ref|XP_003963790.1| PREDICTED: ubiquitin-40S ribosomal protein S27a-like [Takifugu rubripes] >gi|302393746|sp|P68200.2|RS27A_ICTPU RecName: …	Ribosomal protein S27a
OmS|comp63981_c0	8639.61	6419.16	303	PREDICTED: hypothetical protein LOC100494945 [Xenopus (Silurana) tropicalis]	EF hand//EF-hand domain pair
OmS|comp90446_c0	21751.8	6301.78	622	--	WAP-type (Whey Acidic Protein) 'four-disulfide core'
OmS|comp94951_c0	31929.3	6266.88	539	acidic ribosomal protein 1 [Pelophylax esculentus]	60s Acidic ribosomal protein
OmS|comp76353_c0	30860.3	6252.02	529	ribosomal protein L32 [Xenopus laevis] >gi|51593498|gb|AAH78535.1| MGC85374 protein [Xenopus laevis] >gi|111598444|gb|AAH80413.1| MGC85374 protein [Xenopus laevis]	Ribosomal protein L32
OmS|comp85760_c0	49910.9	6236.79	722	ribosomal protein S8 [Solea senegalensis]	--
OmS|comp85494_c0	127920	5925.38	1577	Fructose-bisphosphate aldolase A-like [Crotalus adamanteus]	Fructose-bisphosphate aldolase class-I
OmS|comp94942_c0	144563	5897.59	1761	LOC397864 protein [Xenopus laevis]	Prefoldin subunit//Baculovirus polyhedron envelope protein, PEP, C terminus//Growth-arrest specific micro-tubule binding//Leucine-rich repeats of kinetochore protein Cenp-F/LEK1//Intermediate filament protein//UV radiation resistance protein and autophagy-related subunit 14//Bacillus haemolytic enterotoxin (HBL)//Myosin tail
OmS|comp94948_c0	42432.7	5873.79	673	RecName: Full=Hemoglobin subunit alpha-B; AltName: Full=Alpha-B-globin; AltName: Full=Hemoglobin alpha-B chain >gi|213682|gb|AAA64301.1| hemoglobin B alpha chain [Rana catesbeiana]	Globin
OmS|comp94949_c0	34573.2	5854.64	590	40S ribosomal protein S23 [Salmo salar] >gi|223672373|gb|ACN12368.1| 40S ribosomal protein S23 [Salmo salar]	Ribosomal protein S12/S23
OmS|comp94950_c0	26571.2	5793.36	507	ribosomal protein L14 [Xenopus (Silurana) tropicalis] >gi|89267366|emb|CAJ82794.1| ribosomal protein L14 [Xenopus (Silurana) tropicalis]	Ribosomal protein L14
OmS|comp94987_c0	10066.5	5775.69	328	40S ribosomal protein S28, partial [Sus scrofa]	Ribosomal protein S28e
OmS|comp41086_c0	23368.4	5775.25	473	freeze-responsive liver protein Li16 [Rana sylvatica]	--
OmS|comp63940_c1	27866.3	5719.1	525	ribosomal protein S2, partial [Rana dybowskii]	Ribosomal protein S5, N-terminal domain
OmS|comp94953_c0	60021.7	5477.36	908	40S ribosomal protein S3a [Xenopus (Silurana) tropicalis] >gi|82198055|sp|Q642T2.3|RS3A_XENTR RecName: Full=40S ribosomal protein S3a >gi|51895858|gb|AAH80969.1| rps3a protein [Xenopus (Silurana) tropicalis] >gi|89272935|emb|CAJ83216.1| ribosomal protein S3A [Xenopus (Silurana) tropicalis]	Ribosomal S3Ae family//Partial alpha/beta-hydrolase lipase region
OmS|comp41042_c0	17200.2	5448.95	417	ribosomal protein L37a [Xenopus (Silurana) tropicalis] >gi|50603815|gb|AAH77677.1| MGC89854 protein [Xenopus (Silurana) tropicalis]	BED zinc finger//ClpX C4-type zinc finger//Ribosomal L37ae protein family
OmS|comp94955_c0	26627	5377.09	530	PREDICTED: 40S ribosomal protein S15-like [Takifugu rubripes]	Ribosomal protein S19
OmS|comp63940_c0	16778	5342.08	416	ribosomal protein S2 [Xenopus (Silurana) tropicalis] >gi|51258855|gb|AAH80133.1| MGC89305 protein [Xenopus (Silurana) tropicalis] >gi|89267412|emb|CAJ83183.1| ribosomal protein S2 [Xenopus (Silurana) tropicalis]	Ribosomal protein S5, C-terminal domain
OmS|comp94958_c0	52852.1	5216.41	856	ribosomal protein L6 [Xenopus (Silurana) tropicalis] >gi|195539778|gb|AAI67917.1| Unknown (protein for MGC:135729) [Xenopus (Silurana) tropicalis] >gi|197246567|gb|AAI68604.1| Unknown (protein for MGC:185823) [Xenopus (Silurana) tropicalis]	Ribosomal protein L6, N-terminal domain//Ribosomal protein L6e
OmS|comp64014_c0	32939.1	5148.48	621	ribosomal protein L11 [Xenopus laevis] >gi|51873961|gb|AAH78513.1| MGC85310 protein [Xenopus laevis]	ribosomal L5P family C-terminus//Ribosomal protein L5
OmS|comp41049_c0	106009	5044.08	1541	muscle creatine kinase [Xenopus laevis] >gi|27769137|gb|AAH42249.1| Ckm-prov protein [Xenopus laevis]	ATP:guanido phosphotransferase, C-terminal catalytic domain//ATP:guanido phosphotransferase, N-terminal domain//Linker for activation of T-cells
OmS|comp94959_c0	32622.4	5011.84	628	60S ribosomal protein L18a [Rana catesbeiana]	Ribosomal L18ae/LX protein domain
OmS|comp85622_c0	33841.8	4968.73	647	Keratin, type I cytoskeletal 10 [Cricetulus griseus]	Intermediate filament protein
OmS|comp41060_c0	29766.8	4883.05	602	PREDICTED: 60S ribosomal protein L21-like isoform 1 [Oryzias latipes]	Ribosomal protein L21e//Late cornified envelope
OmS|comp94989_c0	8520.06	4800.93	330	PREDICTED: 60S ribosomal protein L37-like [Monodelphis domestica] >gi|395511436|ref|XP_003759965.1| PREDICTED: 60S ribosomal protein L37 [Sarcophilus harrisii]	Putative Fe-S cluster//Ribosomal protein L37e
OmS|comp94964_c0	22556.5	4753.36	517	60S ribosomal protein L28-like protein [Callorhinchus milii] >gi|392874294|gb|AFM85979.1| 60S ribosomal protein L28-like protein [Callorhinchus milii] >gi|392874370|gb|AFM86017.1| 60S ribosomal protein L28-like protein [Callorhinchus milii] >gi|392874572|gb|AFM86118.1| 60S ribosomal protein L28-like protein [Callorhinchus milii] >gi|392875322|gb|AFM86493.1| 60S ribosomal protein L28-like protein …	D-aminoacylase, C-terminal region
OmS|comp85688_c0	147769	4723.87	2187	PREDICTED: elongation factor 1-alpha 1-like [Ovis aries]	Elongation factor Tu domain 2//Dynamin family//Elongation factor Tu C-terminal domain//50S ribosome-binding GTPase//Elongation factor Tu GTP binding domain
OmS|comp89902_c0	22427.3	4629.19	537	--	--
OmS|comp64135_c0	34954.7	4605.64	696	Putative thymosin beta-4-like protein 1, partial [Macaca mulatta] >gi|355757186|gb|EHH60711.1| Putative thymosin beta-4-like protein 1, partial [Macaca fascicularis]	WH2 motif//Thymosin beta-4 family
OmS|comp94966_c0	23195.6	4566.93	538	putative ribosomal protein l27a [Pipa carvalhoi]	--
OmS|comp63991_c0	44428.7	4497.9	840	60S ribosomal protein L7 [Rana catesbeiana]	--
OmS|comp92564_c0	106061	4489.93	1722	PREDICTED: keratin, type II cytoskeletal 5-like [Xenopus (Silurana) tropicalis]	Organelle biogenesis, Muted-like protein//Procyclic acidic repetitive protein (PARP)//Laminin Domain II//Myosin tail//Growth arrest and DNA-damage-inducible proteins-interacting protein 1//Phage minor structural protein GP20//Growth-arrest specific micro-tubule binding//Leucine-rich repeats of kinetochore protein Cenp-F/LEK1//Intermediate filament protein//Baculovirus polyhedron envelope protein,…
OmS|comp94945_c0	36461.8	4467.51	732	60S ribosomal protein L23 [Bos taurus] >gi|74267764|gb|AAI02557.1| Ribosomal protein L23 [Bos taurus]	Ribosomal protein L14p/L23e
OmS|comp76623_c0	79504.4	4460.87	1340	ribosomal protein L3 [Xenopus (Silurana) tropicalis] >gi|165970448|gb|AAI58280.1| LOC100145083 protein [Xenopus (Silurana) tropicalis] >gi|165971389|gb|AAI58514.1| LOC100145083 protein [Xenopus (Silurana) tropicalis]	Ribosomal protein L3
OmS|comp94977_c0	16879.8	4451.32	457	ribosomal protein L35 [Xenopus laevis] >gi|71051860|gb|AAH99242.1| MGC116425 protein [Xenopus laevis]	Ribosomal L29 protein
OmS|comp94952_c0	21892.2	4435.17	529	ribosomal protein S26 [Xenopus laevis] >gi|50604177|gb|AAH77637.1| MGC86356 protein [Xenopus laevis]	4Fe-4S dicluster domain//Ribosomal protein S26e
OmS|comp94954_c0	22560.6	4400.59	541	--	--
OmS|comp41083_c0	24085.2	4398.11	563	40S ribosomal protein S14, partial [Bos grunniens mutus]	Ribosomal protein S11
OmS|comp94963_c0	22336.7	4370.47	540	ribosomal protein L27 [Xenopus (Silurana) tropicalis] >gi|148235638|ref|NP_001080423.1| ribosomal protein L27 [Xenopus laevis] >gi|34193964|gb|AAH56506.1| Rpl27-prov protein [Xenopus laevis] >gi|89268262|emb|CAJ82533.1| ribosomal protein L27 [Xenopus (Silurana) tropicalis] >gi|111598547|gb|AAH80487.1| hypothetical protein LOC548934 [Xenopus (Silurana) tropicalis]	Ribosomal L27e protein family
OmS|comp93728_c1	129998	4283.49	2194	RecName: Full=Actin, cytoplasmic 2; AltName: Full=Cytoplasmic actin type 5; AltName: Full=Gamma-actin; Contains: RecName: Full=Actin, cytoplasmic 2, N-terminally processed >gi|33415848|gb|AAQ18433.1| cytoplasmic actin type 5 [Pelophylax lessonae]	--
OmS|comp94961_c0	18258.2	4229.96	490	ribosomal protein L34 [Xenopus (Silurana) tropicalis] >gi|50369170|gb|AAH77039.1| ribosomal protein L34b [Xenopus (Silurana) tropicalis] >gi|89268915|emb|CAJ83240.1| ribosomal protein L34b [Xenopus (Silurana) tropicalis]	Ribosomal protein L34e
OmS|comp94970_c0	29367.2	4223.09	656	60S ribosomal protein L12 [Homo sapiens] >gi|45430019|ref|NP_991366.1| 60S ribosomal protein L12 [Bos taurus] >gi|353703764|ref|NP_001238858.1| 60S ribosomal protein L12 [Pan troglodytes] >gi|354542533|ref|NP_001238885.1| 60S ribosomal protein L12 [Canis lupus familiaris] >gi|291408313|ref|XP_002720524.1| PREDICTED: ribosomal protein L12-like [Oryctolagus cuniculus] >gi|296190864|ref|XP_002743371…	Ribosomal protein L11, RNA binding domain
OmS|comp94962_c0	20208.9	4188.53	522	MGC89963 protein [Xenopus (Silurana) tropicalis] >gi|49903584|gb|AAH77047.1| MGC89963 protein [Xenopus (Silurana) tropicalis]	--
OmS|comp83394_c0	42838.2	4044.13	885	Putative 40s ribosomal protein s3, partial [Desmodus rotundus]	KH domain//Ribosomal protein S3, C-terminal domain
OmS|comp94965_c0	22628	4038.28	571	ribosomal protein S25 [Xenopus (Silurana) tropicalis] >gi|147901123|ref|NP_001086475.1| ribosomal protein S25 [Xenopus laevis] >gi|49670424|gb|AAH75187.1| MGC82151 protein [Xenopus laevis] >gi|50370198|gb|AAH77007.1| ribosomal protein S25 [Xenopus (Silurana) tropicalis]	Iron dependent repressor, N-terminal DNA binding domain
OmS|comp94971_c0	42892.8	4019.13	890	40S ribosomal protein S4 [Xenopus (Silurana) tropicalis] >gi|82186868|sp|Q6PBC4.3|RS4_XENTR RecName: Full=40S ribosomal protein S4 >gi|38181707|gb|AAH59771.1| 40S ribosomal protein S4 [Xenopus (Silurana) tropicalis] >gi|50416656|gb|AAH77671.1| 40S ribosomal protein S4 [Xenopus (Silurana) tropicalis] >gi|89272957|emb|CAJ83152.1| ribosomal protein s4 x linked [Xenopus (Silurana) tropicalis]	S4 domain
OmS|comp83278_c0	55359.8	4001.66	1089	40S ribosomal protein SA [Xenopus (Silurana) tropicalis] >gi|82202482|sp|Q6P8D1.1|RSSA_XENTR RecName: Full=40S ribosomal protein SA; AltName: Full=37 kDa laminin receptor precursor; Short=37LRP; AltName: Full=37/67 kDa laminin receptor; Short=LRP/LR; AltName: Full=67 kDa laminin receptor; Short=67LR; AltName: Full=Laminin receptor 1; Short=LamR; AltName: Full=Laminin-binding protein precursor p40…	Ribosomal protein S2
OmS|comp41039_c0	20545.8	3970.68	544	40S ribosomal protein S19 [Homo sapiens] >gi|82697365|ref|NP_001032544.1| 40S ribosomal protein S19 [Bos taurus] >gi|197101323|ref|NP_001126089.1| 40S ribosomal protein S19 [Pongo abelii] >gi|109124928|ref|XP_001103772.1| PREDICTED: 40S ribosomal protein S19-like isoform 3 [Macaca mulatta] >gi|109124930|ref|XP_001103598.1| PREDICTED: 40S ribosomal protein S19-like isoform 1 [Macaca mulatta] >gi|1…	AFG1-like ATPase//Ribosomal protein S19e
OmS|comp63840_c1	18454.4	3955.14	512	putative finkel-biskis-reilly murine sarcoma virus [Pipa carvalhoi]	Ribosomal protein S30//Ubiquitin family
OmS|comp41063_c0	41024.7	3937.91	874	ribosomal protein L13a [Xenopus (Silurana) tropicalis] >gi|89272927|emb|CAJ83235.1| ribosomal protein L13a [Xenopus (Silurana) tropicalis] >gi|134025441|gb|AAI35477.1| hypothetical protein LOC549240 [Xenopus (Silurana) tropicalis] >gi|170284455|gb|AAI60997.1| hypothetical protein LOC549240 [Xenopus (Silurana) tropicalis] >gi|195540012|gb|AAI68111.1| hypothetical protein LOC549240 [Xenopus (Silura…	Ribosomal protein L13
OmS|comp94968_c0	33123.4	3935.86	748	putative 40S ribosomal protein S9 [Taeniopygia guttata] >gi|197127111|gb|ACH43609.1| putative 40S ribosomal protein S9 [Taeniopygia guttata]	S4 domain//Ribosomal protein S4/S9 N-terminal domain
OmS|comp94121_c1	90815.6	3930.98	1675	--	--
OmS|comp94974_c0	25008.7	3842.14	628	Putative 40s ribosomal protein s11 isoform 1, partial [Desmodus rotundus]	Ribosomal protein S17
OmS|comp41043_c0	7150.49	3760.01	338	PREDICTED: ubiquitin-60S ribosomal protein L40 [Sarcophilus harrisii]	Bacterial regulatory proteins, gntR family//Ribosomal L40e family//Ubiquitin family//2Fe-2S iron-sulfur cluster binding domain
OmS|comp41081_c0	14007.2	3756.75	453	PREDICTED: 60S ribosomal protein L35a-like [Rattus norvegicus] >gi|392349086|ref|XP_003750282.1| PREDICTED: 60S ribosomal protein L35a-like [Rattus norvegicus]	RimM N-terminal domain//Ribosomal protein L35Ae
OmS|comp41089_c0	16985.9	3755.51	503	ribosomal protein L31 [Xenopus (Silurana) tropicalis] >gi|147903020|ref|NP_001084710.1| 60S ribosomal protein L31 [Xenopus laevis] >gi|51701765|sp|Q6NUH0.1|RL31_XENLA RecName: Full=60S ribosomal protein L31 >gi|46249451|gb|AAH68617.1| MGC78859 protein [Xenopus laevis] >gi|50369177|gb|AAH77057.1| MGC90003 protein [Xenopus (Silurana) tropicalis]	Ribosomal protein L31e//Heme exporter protein D (CcmD)
OmS|comp41085_c0	35775.4	3681.08	830	Ppia protein, partial [Danio rerio]	Cyclophilin type peptidyl-prolyl cis-trans isomerase/CLD
OmS|comp87969_c0	51549.9	3642.58	1109	RecName: Full=60S acidic ribosomal protein P0; AltName: Full=60S ribosomal protein L10E >gi|9957151|gb|AAG09233.1| brain acidic ribosomal phosphoprotein P0 [Rana sylvatica]	Ribosomal protein L10//60s Acidic ribosomal protein
OmS|comp94980_c0	19437	3612.19	557	ribosomal protein S18 [Xenopus laevis] >gi|46329492|gb|AAH68873.1| MGC82306 protein [Xenopus laevis]	Ribosomal protein S13/S18//V antigen (LcrV) protein//Phosphoglucomutase/phosphomannomutase, alpha/beta/alpha domain II
OmS|comp41036_c0	38801.5	3566.74	903	PREDICTED: 40S ribosomal protein S10-like, partial [Sarcophilus harrisii]	--
OmS|comp94979_c0	39049.1	3553.17	910	ribosomal protein L7a [Xenopus (Silurana) tropicalis] >gi|110645440|gb|AAI18909.1| hypothetical protein LOC447981 [Xenopus (Silurana) tropicalis]	--
OmS|comp94975_c0	26578.4	3524.11	693	Putative 60s ribosomal protein l6, partial [Desmodus rotundus]	Ribosomal protein L6
OmS|comp41064_c0	53652.6	3482.27	1188	--	RTX N-terminal domain
OmS|comp63741_c0	36668	3451.28	887	--	--
OmS|comp89907_c0	441677	3394.05	8408	cytochrome c oxidase subunit I [Odorrana ishikawae] >gi|300508167|dbj|BAJ10915.1| cytochrome c oxidase subunit 1 [Odorrana ishikawae]	Cytochrome C and Quinol oxidase polypeptide I//NADH dehydrogenase subunit 2 C-terminus//Cytochrome C oxidase subunit II, transmembrane domain//Iron dependent repressor, N-terminal DNA binding domain//Cytochrome c oxidase subunit III//ATP synthase A chain
OmS|comp63834_c0	14901.9	3390	495	60S acidic ribosomal protein P2 [Rana catesbeiana]	60s Acidic ribosomal protein//Domain of unknown function (DUF382)
OmS|comp85154_c0	50963	3379.32	1287	myosin essential light chain fast [Rana pipiens]	EF hand//EF-hand domain//EF-hand domain pair//60s Acidic ribosomal protein
OmS|comp76169_c0	23479.9	3301.05	666	nucleoside diphosphate kinase A1 [Xenopus laevis] >gi|1655704|emb|CAA66473.1| NM23/nucleoside diphosphate kinase [Xenopus laevis] >gi|1655710|emb|CAA66475.1| NM23/nucleoside diphosphate kinase [Xenopus laevis]	Nucleoside diphosphate kinase
OmS|comp94982_c0	27750.7	3266.61	753	parvalbumin beta [Rana catesbeiana] >gi|226372120|gb|ACO51685.1| Parvalbumin beta [Rana catesbeiana]	Respiratory burst NADPH oxidase//EF hand//EF-hand domain//EF hand//EF-hand domain pair
OmS|comp41029_c0	17300.9	3263.4	552	40S ribosomal protein S16 [Rana catesbeiana]	Ribosomal protein S9/S16
OmS|comp94976_c0	27427	3246.73	750	60S ribosomal protein L10a [Rana catesbeiana]	--
OmS|comp94978_c0	14875.8	3199.07	511	60S acidic ribosomal protein P2, partial [Bos grunniens mutus]	60s Acidic ribosomal protein
OmS|comp76258_c0	24279.3	3188.44	717	PREDICTED: uncharacterized protein LOC466117 [Pan troglodytes]	Ribosomal protein S24e//C5HC2 zinc finger
OmS|comp90469_c0	4960.55	3150.11	700	putative ubiquitin B [Diaphorina citri] >gi|387019647|gb|AFJ51941.1| putative ubiquitin B [Crotalus adamanteus]	RNA methyltransferase//Ubiquitin family
OmS|comp94986_c0	14238.7	3126.14	505	putative 60s ribosomal protein l22 [Pipa carvalhoi]	Ribosomal L22e protein family
OmS|comp76446_c1	63592.1	3103.25	1508	PREDICTED: hypothetical protein LOC100494786 [Xenopus (Silurana) tropicalis]	EF-hand domain pair//EF-hand domain//EF hand
OmS|comp41030_c0	25256.1	3076.55	735	60S ribosomal protein L15 [Danio rerio] >gi|47606021|sp|Q7T3N8.3|RL15_CTEID RecName: Full=60S ribosomal protein L15 >gi|31322604|gb|AAP35251.1| ribosomal protein L15 [Ctenopharyngodon idella] >gi|50369260|gb|AAH75894.1| Ribosomal protein L15 [Danio rerio] >gi|160773165|gb|AAI55096.1| Ribosomal protein L15 [Danio rerio]	Ribosomal L15
OmS|comp94957_c0	42103	3046.89	1088	ribosomal protein S6 [Xenopus (Silurana) tropicalis] >gi|38494291|gb|AAH61628.1| ribosomal protein S6 [Xenopus (Silurana) tropicalis] >gi|52078365|gb|AAH82345.1| ribosomal protein S6 [Xenopus (Silurana) tropicalis] >gi|89272890|emb|CAJ82968.1| ribosomal protein S6 [Xenopus (Silurana) tropicalis]	Ribosomal protein S6e
OmS|comp64660_c0	25790.1	3030.97	842	PREDICTED: resistin-like beta-like [Sarcophilus harrisii]	Resistin
OmS|comp94138_c1	47168.2	2940.67	1489	PREDICTED: tropomyosin alpha-1 chain-like isoform 1 [Meleagris gallopavo] >gi|213636|gb|AAA49509.1| alpha-tropomyosin [Coturnix coturnix] >gi|833620|emb|CAA41059.1| alpha tropomyosin of fibroblasts F2 [Gallus gallus]	Bacterial flagellin N-terminal helical region//Laminin Domain II//Leucine-rich repeats of kinetochore protein Cenp-F/LEK1//Fibrinogen alpha/beta chain family//Ezrin/radixin/moesin family//Laminin Domain I
OmS|comp64049_c0	25591.8	2924.96	769	ribosomal protein L19 [Xenopus (Silurana) tropicalis] >gi|50604184|gb|AAH77657.1| MGC89675 protein [Xenopus (Silurana) tropicalis]	Ribosomal protein L19e
OmS|comp83399_c0	49210.4	2911.69	1282	PREDICTED: uncharacterized protein LOC419301 [Gallus gallus]	WAP-type (Whey Acidic Protein) 'four-disulfide core'
OmS|comp94992_c0	30153	2885.55	876	putative ribosomal protein L8 [Taeniopygia guttata] >gi|326913470|ref|XP_003203061.1| PREDICTED: 60S ribosomal protein L8-like [Meleagris gallopavo] >gi|363728789|ref|XP_416772.3| PREDICTED: 60S ribosomal protein L8 [Gallus gallus] >gi|197129859|gb|ACH46357.1| putative ribosomal protein L8 [Taeniopygia guttata] >gi|197129887|gb|ACH46385.1| putative ribosomal protein L8 [Taeniopygia guttata]	Ribosomal Proteins L2, C-terminal domain//Ribosomal Proteins L2, RNA binding domain
OmS|comp41034_c0	21985.2	2725.59	726	putative ribosomal protein l13 [Hymenochirus curtipes]	Ribosomal protein L13e
OmS|comp63857_c0	13856.3	2719.62	539	--	--
OmS|comp85657_c0	32664.8	2713.33	976	60S ribosomal protein L17, partial [Bos grunniens mutus]	Ribosomal protein L22p/L17e
OmS|comp41151_c0	281.54	2706.33	216	--	--
OmS|comp76098_c0	50749.2	2685.82	2222	PREDICTED: tropomyosin beta chain isoform 3 [Sarcophilus harrisii]	Leucine-rich repeats of kinetochore protein Cenp-F/LEK1//Growth-arrest specific micro-tubule binding//Ezrin/radixin/moesin family//Outer membrane efflux protein//Laminin Domain I//Nsp1-like C-terminal region//Laminin Domain II//Myosin tail//V-type ATPase 116kDa subunit family//6-O-methylguanine DNA methyltransferase, DNA binding domain//gpW//Fibrinogen alpha/beta chain family//Autophagy protein A…
OmS|comp41059_c0	21685	2677.82	728	60S ribosomal protein L18 [Rana catesbeiana]	--
OmS|comp41082_c0	35568.8	2650.22	1063	PREDICTED: 60S ribosomal protein L5-like [Anolis carolinensis]	Ribosomal L18p/L5e family
OmS|comp94994_c0	15451.2	2644.98	586	pancreatic progenitor cell differentiation and proliferation factor B [Xenopus laevis] >gi|123885680|sp|Q0IHF8.1|PDPFB_XENLA RecName: Full=Pancreatic progenitor cell differentiation and proliferation factor B; AltName: Full=Exocrine differentiation and proliferation factor B >gi|114107772|gb|AAI23173.1| MGC154389 protein [Xenopus laevis]	--
OmS|comp94988_c0	15901.2	2568.32	608	60S ribosomal protein L23a [Xenopus (Silurana) tropicalis] >gi|50370206|gb|AAH77046.1| MGC89958 protein [Xenopus (Silurana) tropicalis]	Ribosomal protein L23
OmS|comp41061_c0	12253.5	2523.07	524	PREDICTED: 60S ribosomal protein L36a-like [Loxodonta africana]	Ribosomal protein L44
OmS|comp94984_c0	15469.5	2517.98	605	Putative 60s ribosomal protein, partial [Desmodus rotundus]	--
OmS|comp41028_c0	31044	2467.94	1010	RecName: Full=Troponin C, skeletal muscle	Glutamyl-tRNAGlu reductase, dimerisation domain//EF-hand domain pair//EF hand//EF hand//Secreted protein acidic and rich in cysteine Ca binding region//EF-hand domain
OmS|comp64111_c0	35995.3	2448.96	1213	adult keratin RAK [Rana catesbeiana]	Intermediate filament protein//Glycyl-tRNA synthetase alpha subunit//TPR/MLP1/MLP2-like protein//Myosin tail//B-cell receptor-associated protein 31-like//GLE1-like protein//Prefoldin subunit
OmS|comp94225_c0	5169.04	2397.69	354	--	--
OmS|comp76291_c0	98145.1	2376.85	2817	PREDICTED: elongation factor 2-like [Anolis carolinensis]	Adenosine/AMP deaminase N-terminal//Elongation factor Tu domain 2//Elongation factor G, domain IV//Elongation factor Tu GTP binding domain//50S ribosome-binding GTPase
OmS|comp63824_c0	74483.2	2271.46	2282	heat shock cognate 70 [Pelophylax lessonae]	MreB/Mbl protein//Carlavirus putative nucleic acid binding protein//NADH dehydrogenase subunit 5 C-terminus//Type II transport protein GspH//FGGY family of carbohydrate kinases, C-terminal domain//Hydantoinase/oxoprolinase
OmS|comp94973_c0	36300.4	2264.95	1227	translationally-controlled tumor protein homolog [Oncorhynchus mykiss] >gi|209738186|gb|ACI69962.1| Translationally-controlled tumor protein [Salmo salar] >gi|315466299|emb|CBY83982.1| tumor protein, translationally-controlled 1 [Oncorhynchus mykiss] >gi|354548767|emb|CCE39578.1| tumor protein, translationally-controlled 1 [Oncorhynchus mykiss]	--
OmS|comp88017_c0	34983.2	2257.17	1269	60S ribosomal protein L4-B [Xenopus laevis] >gi|292495032|sp|P02385.2|RL4B_XENLA RecName: Full=60S ribosomal protein L4-B; AltName: Full=L1B >gi|32822849|gb|AAH54956.1| Rpl4-b protein [Xenopus laevis]	Ribosomal L25p family//Ribosomal protein L4/L1 family
OmS|comp94225_c1	51454.7	2238.99	1842	beta-2 microglobulin isoform b2m-1 [Seriola quinqueradiata]	--
OmS|comp63843_c0	12258.4	2219.14	566	40S ribosomal protein S21 [Homo sapiens] >gi|94966954|ref|NP_001035671.1| 40S ribosomal protein S21 [Bos taurus] >gi|147901025|ref|NP_001090949.1| 40S ribosomal protein S21 [Sus scrofa] >gi|73992422|ref|XP_543084.2| PREDICTED: 40S ribosomal protein S21 isoform 1 [Canis lupus familiaris] >gi|114685480|ref|XP_514766.2| PREDICTED: 40S ribosomal protein S21-like isoform 3 [Pan troglodytes] >gi|297707…	Ribosomal protein S21e
OmS|comp94981_c0	22426.7	2162.6	871	--	--
OmS|comp76257_c0	41064.2	2150.65	1420	adult keratin RAK [Rana catesbeiana]	Septum formation initiator//Prefoldin subunit//MraW methylase family//Baculovirus polyhedron envelope protein, PEP, C terminus//TPR/MLP1/MLP2-like protein//Intermediate filament protein
OmS|comp85309_c0	20948.2	2100.49	846	PREDICTED: beta-microseminoprotein-like [Xenopus (Silurana) tropicalis]	von Willebrand factor type C domain
OmS|comp88614_c0	32456.3	1987.65	1246	annexin A1 [Rana catesbeiana]	Annexin//Tripartite tricarboxylate transporter family receptor
OmS|comp64549_c0	41396.1	1968.21	1542	eukaryotic translation elongation factor 1 alpha 1, variant B [Coregonus maraena]	Elongation factor Tu domain 2//Dynamin family//Gtr1/RagA G protein conserved region//Elongation factor Tu C-terminal domain//Elongation factor Tu GTP binding domain//50S ribosome-binding GTPase
OmS|comp41040_c0	92138.1	1919.93	3317	PREDICTED: keratin, type II cytoskeletal 5-like [Xenopus (Silurana) tropicalis]	RNA polymerase II transcription mediator complex subunit 9//Phage minor structural protein GP20//Myosin tail//Nucleopolyhedrovirus P10 protein//Growth-arrest specific micro-tubule binding//Leucine-rich repeats of kinetochore protein Cenp-F/LEK1//UV radiation resistance protein and autophagy-related subunit 14//PEP-utilising enzyme, N-terminal//Intermediate filament protein//bZIP transcription fac…
OmS|comp64668_c0	17879.2	1918.06	805	ribosomal protein S5 [Xenopus laevis] >gi|32450261|gb|AAH54263.1| MGC64490 protein [Xenopus laevis]	--
OmS|comp63663_c0	15760.5	1905.1	739	60S ribosomal protein L36 [Rana catesbeiana]	Ribosomal protein L36e
OmS|comp41047_c0	38583.7	1893.13	1501	Nsep1 protein [Xenopus laevis]	'Cold-shock' DNA-binding domain//Suppressor of forked protein (Suf)
OmS|comp41032_c0	15228.6	1891.67	725	PREDICTED: similar to thioredoxin [Ciona intestinalis]	Thioredoxin//Mitosis protein DIM1
OmS|comp77362_c2	1460	1885.13	267	beta-actin [Poecilia reticulata]	--
OmS|comp41051_c0	17787.4	1836.22	828	nascent polypeptide-associated complex subunit alpha [Xenopus laevis] >gi|71152002|sp|Q6IP73.1|NACA_XENLA RecName: Full=Nascent polypeptide-associated complex subunit alpha; Short=NAC-alpha; AltName: Full=Alpha-NAC >gi|48734620|gb|AAH72044.1| MGC78899 protein [Xenopus laevis]	Ligand-gated ion channel//UBA/TS-N domain
OmS|comp77343_c0	22032.9	1830.17	976	triosephosphate isomerase [Xenopus laevis] >gi|82241485|sp|Q7ZWN5.1|TPIS_XENLA RecName: Full=Triosephosphate isomerase; Short=TIM; AltName: Full=Triose-phosphate isomerase >gi|28461382|gb|AAH46864.1| Tpi-prov protein [Xenopus laevis]	Triosephosphate isomerase
OmS|comp92163_c0	24125.9	1780.74	1071	--	Cytochrome B6-F complex subunit 5
OmS|comp64655_c0	14851.8	1754.81	751	Wu:fj06d02 protein [Xenopus laevis]	EF-1 guanine nucleotide exchange domain
OmS|comp41069_c0	6143.04	1744.19	440	PREDICTED: ubiquitin-40S ribosomal protein S27a [Sarcophilus harrisii]	Ubiquitin family
OmS|comp91211_c0	20916.3	1739.8	1003	RecName: Full=Elongation factor 1-delta; Short=EF-1-delta	EF-1 guanine nucleotide exchange domain//bZIP transcription factor
OmS|comp77103_c0	35673.3	1716.33	1533	cold shock domain protein A, partial [Spea bombifrons]	'Cold-shock' DNA-binding domain
OmS|comp77242_c0	6898.45	1704.88	473	Riddle 3 precursor [Xenopus laevis] >gi|27463042|gb|AAO15688.1|AF465787_1 Riddle 3 [Xenopus laevis]	--
OmS|comp93507_c0	14784.2	1700.92	770	Kunitz-like protease inhibitor precursor [Latrodectus hesperus]	--
OmS|comp77341_c0	7004.99	1672.12	482	PREDICTED: hypothetical protein LOC100494945 [Xenopus (Silurana) tropicalis]	EF-hand domain pair//EF hand//EF-hand domain
OmS|comp83388_c0	13959.1	1664.97	746	putative Lysozyme C precursor [Taeniopygia guttata] >gi|197129939|gb|ACH46437.1| putative Lysozyme C precursor [Taeniopygia guttata]	Destabilase
OmS|comp90436_c0	13603.4	1632.29	891	p26olf [Rana catesbeiana]	EF-hand domain pair//EF hand//Pex19 protein family//EF-hand domain
OmS|comp88022_c0	57055.1	1609.7	2449	selenoprotein P, plasma, 1 precursor [Xenopus (Silurana) tropicalis]	Selenoprotein P, N terminal region//Mediator complex subunit 15
OmS|comp88018_c0	46470.7	1561.09	2100	enolase 3 [Xenopus laevis] >gi|28277353|gb|AAH45082.1| Eno3-prov protein [Xenopus laevis]	Enolase, C-terminal TIM barrel domain//Enolase, N-terminal domain
OmS|comp94768_c0	18546.3	1546.77	5464	protein CDV3 homolog [Xenopus (Silurana) tropicalis] >gi|82183441|sp|Q6DIS2.1|CDV3_XENTR RecName: Full=Protein CDV3 homolog >gi|49523269|gb|AAH75463.1| MGC89265 protein [Xenopus (Silurana) tropicalis] >gi|89268094|emb|CAJ83431.1| novel protein [Xenopus (Silurana) tropicalis]	D-xylulose 5-phosphate/D-fructose 6-phosphate phosphoketolase//Interferon-induced transmembrane protein//PMP-22/EMP/MP20/Claudin tight junction
OmS|comp41050_c0	13728.2	1490.53	798	putative ornithine decarboxylase antizyme variant 1 [Taeniopygia guttata]	UBA/TS-N domain
OmS|comp87997_c0	33502.6	1485.19	1638	elongation factor 1 gamma [Xenopus laevis]	Pox virus Ag35 surface protein//Glutathione S-transferase, N-terminal domain//OsmC-like protein//Elongation factor 1 gamma, conserved domain//Glutathione S-transferase, N-terminal domain//Glutathione S-transferase, N-terminal domain
OmS|comp83453_c0	16248.4	1451.07	949	Myosin light polypeptide 6 [Rana catesbeiana]	EF-hand domain//EF hand//EF hand//EF-hand domain pair
OmS|comp93140_c3	8309.44	1437.43	1078	C2H2 zinc finger ddT [Glandirana rugosa]	Ribosomal protein L5//KRAB box
OmS|comp86507_c0	16563.5	1417	954	sodefrin-like protein precursor [Lissotriton vulgaris]	--
OmS|comp94985_c0	274.68	1414.73	226	--	--
OmS|comp83454_c0	25433.5	1346.13	1482	Solute carrier family 25 (mitochondrial carrier; adenine nucleotide translocator), member 4 [Rattus norvegicus] >gi|149021417|gb|EDL78880.1| solute carrier family 25 (mitochondrial carrier; adenine nucleotide translocator), member 4, isoform CRA_a [Rattus norvegicus]	--
OmS|comp94906_c1	5808.73	1300.17	3533	--	--
OmS|comp88015_c0	79140.5	1271.22	4397	alpha 1 type I collagen [Rana catesbeiana]	von Willebrand factor type C domain//Fibrillar collagen C-terminal domain//Glycosyltransferase family 29 (sialyltransferase)
OmS|comp64477_c0	71166.1	1234.61	3846	RecName: Full=Sarcoplasmic/endoplasmic reticulum calcium ATPase 1; Short=SERCA1; Short=SR Ca(2+)-ATPase 1; AltName: Full=Calcium pump 1; AltName: Full=Calcium-transporting ATPase sarcoplasmic reticulum type, fast twitch skeletal muscle isoform; AltName: Full=Endoplasmic reticulum class 1/2 Ca(2+) ATPase >gi|64288|emb|CAA44737.1| calcium-transporting ATPase [Pelophylax esculentus] >gi|228912|prf||…	E1-E2 ATPase//Sec8 exocyst complex component specific domain
OmS|comp86063_c0	20680.1	1224.75	1281	annexin A1 [Xenopus laevis] >gi|49522910|gb|AAH75151.1| LOC398427 protein [Xenopus laevis]	Annexin//tRNA ligase kinase domain
OmS|comp94098_c1	9090	1223.35	759	PREDICTED: galectin-1-like [Xenopus (Silurana) tropicalis]	Galactoside-binding lectin
OmS|comp86491_c0	54	1203.22	204	--	--
OmS|comp87976_c0	23837.9	1182.45	1681	ribosomal protein S13 [Xenopus (Silurana) tropicalis] >gi|1350933|sp|P49393.2|RS13_XENLA RecName: Full=40S ribosomal protein S13 >gi|871774|emb|CAA90077.1| orf [Xenopus laevis] >gi|89269947|emb|CAJ81269.1| ribosomal protein S13 [Xenopus (Silurana) tropicalis] >gi|110645571|gb|AAI18691.1| rps13 protein [Xenopus (Silurana) tropicalis]	Ribosomal protein S15//Ribosomal S13/S15 N-terminal domain//'Paired box' domain
OmS|comp83449_c0	16703	1171.05	1116	--	--
OmS|comp92275_c0	27310.5	1170.74	2670	PREDICTED: translation initiation factor eIF-2B subunit epsilon-like [Xenopus (Silurana) tropicalis]	eIF4-gamma/eIF5/eIF2-epsilon//Nucleotidyl transferase//Transcription factor S-II (TFIIS)
OmS|comp64494_c0	16188.3	1147.75	1106	PREDICTED: histone H3.3-like, partial [Callithrix jacchus]	Core histone H2A/H2B/H3/H4//Histone-like transcription factor (CBF/NF-Y) and archaeal histone//Band 3 cytoplasmic domain
OmS|comp63118_c0	4423.33	1128.63	465	cytochrome c oxidase subunit VIc [Xenopus (Silurana) tropicalis] >gi|55391480|gb|AAH85326.1| cytochrome c oxidase subunit VIc [Xenopus (Silurana) tropicalis]	Cytochrome c oxidase subunit VIc
OmS|comp41136_c0	23881.5	1126.1	1553	hypothetical protein OXYTRI_14248 [Oxytricha trifallax]	--
OmS|comp93101_c0	36261.7	1108.01	2765	PREDICTED: hypothetical protein LOC100487627 [Xenopus (Silurana) tropicalis]	Lentiviral Tat protein
OmS|comp95087_c0	893.24	1108	269	Chain A, Aart, A Six Finger Zinc Finger Designed To Recognize Ann Triplets >gi|116667931|pdb|2I13|B Chain B, Aart, A Six Finger Zinc Finger Designed To Recognize Ann Triplets	4Fe-4S dicluster domain//4Fe-4S dicluster domain//InsA N-terminal domain//4Fe-4S binding domain//C1-like domain//Zinc finger, C2H2 type//TFIIH C1-like domain
OmS|comp83445_c0	30840.6	1099.88	1983	secreted protein acidic and rich in cysteine [Rana catesbeiana]	Follistatin/Osteonectin-like EGF domain//Kazal-type serine protease inhibitor domain//Kazal-type serine protease inhibitor domain//Gammaherpesvirus latent membrane protein (LMP2) protein//Secreted protein acidic and rich in cysteine Ca binding region
OmS|comp87930_c0	6611.43	1093.11	599	cystatin B [Danio rerio] >gi|194332590|ref|NP_001123784.1| cystatin B (stefin B) [Xenopus (Silurana) tropicalis] >gi|156230082|gb|AAI52229.1| MGC174082 protein [Danio rerio] >gi|189442693|gb|AAI67547.1| LOC100170534 protein [Xenopus (Silurana) tropicalis]	Cystatin domain
OmS|comp94996_c0	33322.3	1088.47	2145	guanine nucleotide binding protein (G protein), beta polypeptide 2-like 1 [Xenopus (Silurana) tropicalis] >gi|49523265|gb|AAH75435.1| guanine nucleotide binding protein (G protein), beta polypeptide [Xenopus (Silurana) tropicalis] >gi|89272693|emb|CAJ83114.1| guanine nucleotide binding protein (G protein), beta polypeptide 2-like 1 [Xenopus (Silurana) tropicalis] >gi|187469625|gb|AAI66955.1| guan…	WD domain, G-beta repeat//Photosystem II reaction centre X protein (PsbX)//CST, telomere maintenance, complex subunit CTC1
OmS|comp83462_c0	6029.07	1088.31	567	PREDICTED: cytochrome b-c1 complex subunit 6, mitochondrial-like [Xenopus (Silurana) tropicalis]	--
OmS|comp64620_c0	14079.4	1086.35	1034	type 1 collagen alpha 2 [Epinephelus coioides]	Fibrillar collagen C-terminal domain
OmS|comp63341_c0	500.81	1075.92	267	--	--
OmS|comp67892_c0	40.93	1058.53	202	--	--
OmS|comp77362_c1	12855.8	1037.74	998	actin [Plectreurys tristis]	--
OmS|comp95018_c0	8564.43	1023.46	745	PREDICTED: profilin-1 isoform 1 [Macaca mulatta] >gi|402898402|ref|XP_003912212.1| PREDICTED: profilin-1 [Papio anubis]	Profilin
OmS|comp89977_c0	30517	1005.18	2129	vim protein [Xenopus (Silurana) tropicalis]	TPR/MLP1/MLP2-like protein//Fibrinogen alpha/beta chain family//Intermediate filament head (DNA binding) region//Chain length determinant protein//Centromere protein H (CENP-H)//Ezrin/radixin/moesin family//Leucine-rich repeats of kinetochore protein Cenp-F/LEK1//Intermediate filament protein//Laminin Domain II//Myosin tail
OmS|comp94993_c0	19988	1005.01	1470	--	CG-1 domain
OmS|comp85220_c0	90556.8	982.65	6018	PREDICTED: myosin-4-like [Xenopus (Silurana) tropicalis]	IQ calmodulin-binding motif//Myosin tail//Myosin N-terminal SH3-like domain//Intermediate filament protein//Fibrinogen alpha/beta chain family//Myosin head (motor domain)
OmS|comp41041_c0	15894.6	982	1237	Peptidyl-prolyl cis-trans isomerase B precursor [Rana catesbeiana]	Cyclophilin type peptidyl-prolyl cis-trans isomerase/CLD
OmS|comp89973_c0	10282	964.88	889	peptidoglycan recognition protein 1 precursor [Xenopus laevis] >gi|56269181|gb|AAH87429.1| LOC496035 protein [Xenopus laevis] >gi|295322341|gb|ADG01644.1| PGRP-S [Xenopus (Silurana) tropicalis]	N-acetylmuramoyl-L-alanine amidase
OmS|comp91917_c0	25293.8	958.75	3429	PREDICTED: 40S ribosomal protein S7 isoform 6 [Gallus gallus]	Ribosomal protein S7e//Cytochrome c oxidase subunit VIIa
OmS|comp77322_c0	2834.56	952.27	414	--	Tetrapyrrole (Corrin/Porphyrin) Methylases//Metallothionein
OmS|comp76548_c0	6192.07	942.1	632	--	WAP-type (Whey Acidic Protein) 'four-disulfide core'
OmS|comp89980_c0	9848.89	938.23	879	ATP synthase, H+ transporting, mitochondrial Fo complex, subunit C3 (subunit 9), partial [Spea bombifrons] >gi|374533566|gb|AEZ53696.1| ATP synthase, H+ transporting, mitochondrial Fo complex, subunit C3 (subunit 9), partial [Spea multiplicata]	ATP synthase subunit C
OmS|comp64228_c0	6655.5	934.34	730	Eukaryotic translation initiation factor 5A-2 [Myotis davidii]	Ribosomal L22e protein family
OmS|comp64415_c0	8217.4	927.4	776	Cystatin-C precursor [Rana catesbeiana]	Auxin response factor//Pou domain - N-terminal to homeobox domain//Cystatin domain
OmS|comp95027_c0	5146.98	910.8	574	--	Rhabdovirus spike glycoprotein
OmS|comp76829_c0	4399.49	897.07	527	PREDICTED: hypothetical protein LOC100496187 [Xenopus (Silurana) tropicalis]	HTLV Tax
OmS|comp88550_c0	3922.77	895.62	494	PREDICTED: cystatin-A1-like [Oreochromis niloticus]	Cystatin domain
OmS|comp95112_c0	100.41	882.34	217	--	--
OmS|comp76791_c0	2131.95	878.84	371	PREDICTED: hypothetical protein LOC100021291 [Monodelphis domestica]	Ribosomal L29e protein family
OmS|comp83418_c0	5085	877.63	583	S100-A10 [Rana catesbeiana]	EF-hand domain pair//EF hand
OmS|comp41022_c0	4045.47	875.97	509	cytochrome c oxidase subunit VIIb [Xenopus laevis] >gi|50925080|gb|AAH79809.1| MGC86432 protein [Xenopus laevis]	Cytochrome C oxidase chain VIIB
OmS|comp89968_c0	35772.9	875.43	2790	PREDICTED: heat shock cognate protein HSP 90-beta-like [Sarcophilus harrisii]	Histidine kinase-, DNA gyrase B-, and HSP90-like ATPase//Hsp90 protein//Bacteriophage replication protein O//Cobalamin biosynthesis protein CobT
OmS|comp60667_c0	42351.5	874.7	3281	MOB family member 4, phocein [Xenopus (Silurana) tropicalis] >gi|89269524|emb|CAJ82405.1| preimplantation protein 3 [Xenopus (Silurana) tropicalis] >gi|195540111|gb|AAI67888.1| MOB1, Mps One Binder kinase activator-like 3 [Xenopus (Silurana) tropicalis]	Troponin
OmS|comp62971_c0	19218.6	870.99	1607	cytochrome b [Odorrana ishikawae] >gi|300508177|dbj|BAJ10925.1| cytochrome b [Odorrana ishikawae]	Cytochrome b(C-terminal)/b6/petD//NADH-ubiquinone/plastoquinone oxidoreductase chain 6
OmS|comp41099_c0	9302.47	870.36	891	myosin, light chain 4, alkali; atrial, embryonic [Xenopus (Silurana) tropicalis] >gi|134024076|gb|AAI35341.1| LOC100124786 protein [Xenopus (Silurana) tropicalis] >gi|161611974|gb|AAI55858.1| hypothetical protein LOC100124786 [Xenopus (Silurana) tropicalis]	EF hand//EF-hand domain//NADH pyrophosphatase zinc ribbon domain//Tryptophan 2,3-dioxygenase//EF-hand domain pair
OmS|comp90411_c0	55097.2	852.86	4284	NADH dehydrogenase subunit 5 (mitochondrion) [Odorrana tormota] >gi|110589639|gb|ABG77323.1| NADH dehydrogenase subunit 5 [Odorrana tormota]	NADH dehydrogenase subunit 5 C-terminus//NADH-Ubiquinone/plastoquinone (complex I), various chains//NADH-ubiquinone/plastoquinone oxidoreductase chain 4L
OmS|comp88469_c0	30770.6	849.47	2498	calreticulin [Glandirana rugosa]	Nucleopolyhedrovirus capsid protein P87//Floricaula / Leafy protein//Calreticulin family
OmS|comp41025_c1	20096.7	838.9	1726	--	Protein of unknown function (DUF1253)
OmS|comp76142_c0	4434.45	821.54	582	--	--
OmS|comp76218_c0	193	811.49	230	andersonin-8 antimicrobial peptide precursor [Odorrana andersonii]	--
OmS|comp92761_c0	151.72	798.28	294	ZFP2 zinc finger protein [Xenopus (Silurana) tropicalis] >gi|111306150|gb|AAI21550.1| hypothetical protein MGC146992 [Xenopus (Silurana) tropicalis]	C1-like domain//TFIIH C1-like domain//Zinc finger, C2H2 type//AN1-like Zinc finger//Zn-finger in ubiquitin-hydrolases and other protein
OmS|comp93027_c0	703.68	795.62	519	--	--
OmS|comp77416_c0	2892	792.52	448	Cytochrome b-c1 complex subunit 8 [Rana catesbeiana]	UcrQ family
OmS|comp95039_c0	9240.12	790.49	954	high mobility group nucleosomal binding domain 2 [Xenopus laevis] >gi|32450168|gb|AAH54216.1| MGC64395 protein [Xenopus laevis]	HMG14 and HMG17
OmS|comp89979_c0	24468.3	761.32	2241	lactate dehydrogenase A [Xenopus laevis] >gi|5199135|gb|AAD40731.1|AF070953_1 lactate dehydrogenase A2 [Xenopus laevis] >gi|5305413|gb|AAD41639.1|AF072582_1 L-lactate dehydrogenase M chain [Xenopus laevis] >gi|27924268|gb|AAH45015.1| Ldha-prov protein [Xenopus laevis]	lactate/malate dehydrogenase, alpha/beta C-terminal domain//Family 4 glycosyl hydrolase//lactate/malate dehydrogenase, NAD binding domain//Low-density lipoprotein receptor domain class A
OmS|comp83377_c0	28534.2	760.7	2579	RecName: Full=Calsequestrin-1; AltName: Full=Calsequestrin, skeletal muscle isoform; Flags: Precursor >gi|64277|emb|CAA45609.1| calsequestrin [Pelophylax esculentus]	Calsequestrin//CDC45-like protein
OmS|comp94487_c3	7465.39	756.24	1210	TC1-like transposase [Cyprinus carpio]	--
OmS|comp63442_c0	5910.55	748.98	715	immunoglobulin-associated J chain [Rana catesbeiana]	Photosystem II reaction centre T protein
OmS|comp93027_c1	2733	748.3	465	--	--
OmS|comp41023_c0	3879.41	747.44	545	putative atpase inhibitory factor 1 [Hymenochirus curtipes]	Fibrinogen alpha/beta chain family//UV radiation resistance protein and autophagy-related subunit 14//Septum formation initiator//bZIP transcription factor//TMPIT-like protein//B-cell receptor-associated protein 31-like//Mitochondrial ATPase inhibitor, IATP
OmS|comp91241_c0	12873.1	726.75	1994	mug1 protein, partial [Xenopus (Silurana) tropicalis]	A-macroglobulin receptor//A-macroglobulin complement component
OmS|comp83463_c0	11692.2	712.49	1910	transposase [Pleuronectes platessa]	Iron dependent repressor, N-terminal DNA binding domain//Redoxin//Sigma-70, region 4//Bacterial regulatory proteins, luxR family//Thioredoxin//Transposase//'Paired box' domain//Sigma-70, region 4//AhpC/TSA family//Mitosis protein DIM1//Helix-turn-helix domain of resolvase
OmS|comp92186_c0	18171.7	702.26	1911	ATP synthase, H+ transporting, mitochondrial F1 complex, alpha subunit 1, cardiac muscle [Xenopus (Silurana) tropicalis] >gi|60552664|gb|AAH91067.1| atp5a1 protein [Xenopus (Silurana) tropicalis]	ATP synthase alpha/beta family, beta-barrel domain//ATP synthase alpha/beta chain, C terminal domain//ATP synthase alpha/beta family, nucleotide-binding domain
OmS|comp89997_c0	15507.9	698.3	1616	PREDICTED: tyrosinase-like [Xenopus (Silurana) tropicalis]	Common central domain of tyrosinase
OmS|comp83422_c0	13484.8	693.54	1442	myosin, light chain 12, genome duplicate 2 [Danio rerio] >gi|190338569|gb|AAI63800.1| Si:dkey-216e9.5 protein [Danio rerio]	EF hand//Secreted protein acidic and rich in cysteine Ca binding region//EF-hand domain//EF-hand domain pair//EF hand
OmS|comp86056_c0	6212.09	691.76	804	--	Neurotransmitter-gated ion-channel transmembrane region
OmS|comp95055_c0	3002.14	690.44	492	ATP synthase subunit f, mitochondrial [Rana catesbeiana]	--
OmS|comp88587_c0	3924.59	684.86	579	--	Conotoxin
OmS|comp41024_c0	3559.27	683.67	546	cysteine-rich protein 1 (intestinal) [Xenopus (Silurana) tropicalis] >gi|140833110|gb|AAI35603.1| LOC100125153 protein [Xenopus (Silurana) tropicalis]	Prokaryotic metallothionein//Domain of unknown function (DUF329)//DNA Polymerase alpha zinc finger//LIM domain
OmS|comp83434_c0	15592.1	677.84	1666	PREDICTED: telethonin isoform 1 [Xenopus (Silurana) tropicalis] >gi|301622194|ref|XP_002940414.1| PREDICTED: telethonin isoform 2 [Xenopus (Silurana) tropicalis]	--
OmS|comp95021_c0	1897	675.78	395	--	--
OmS|comp95052_c0	16790.5	674.92	1784	mitochondrial ATP synthase beta subunit [Xenopus (Silurana) tropicalis] >gi|45767611|gb|AAH67388.1| ATP synthase, H+ transporting, mitochondrial F1 complex, beta polypeptide [Xenopus (Silurana) tropicalis] >gi|89269884|emb|CAJ83426.1| ATP synthase, H+ transporting, mitochondrial F1 complex, beta polypeptide [Xenopus (Silurana) tropicalis]	ATP synthase alpha/beta family, nucleotide-binding domain//ABC transporter//ATPase family associated with various cellular activities (AAA)//NB-ARC domain//Protein of unknown function, DUF258//Archaeal ATPase//ATP synthase alpha/beta family, beta-barrel domain//ATP synthase alpha/beta chain, C terminal domain
OmS|comp92933_c1	8633.61	673.3	1956	PREDICTED: hypothetical protein LOC100493779 [Xenopus (Silurana) tropicalis]	Small cytokines (intecrine/chemokine), interleukin-8 like
OmS|comp77226_c0	8487.71	667.17	1019	peptidyl-prolyl cis-trans isomerase FKBP1A [Xenopus laevis] >gi|6647517|sp|O42123.3|FKB1A_XENLA RecName: Full=Peptidyl-prolyl cis-trans isomerase FKBP1A; Short=PPIase FKBP1A; AltName: Full=12 kDa FK506-binding protein; Short=12 kDa FKBP; Short=FKBP-12; AltName: Full=FK506-binding protein 1A; Short=FKBP-1A; AltName: Full=Immunophilin FKBP12; AltName: Full=Rotamase >gi|2575817|dbj|BAA23102.1| FK 50…	FKBP-type peptidyl-prolyl cis-trans isomerase
OmS|comp65845_c0	2617.15	665.08	466	--	WAP-type (Whey Acidic Protein) 'four-disulfide core'
OmS|comp83587_c0	2702.27	663.36	512	--	Cortexin of kidney
OmS|comp41087_c0	7351.53	661.28	918	Alpha-enolase [Crotalus adamanteus]	Enolase, C-terminal TIM barrel domain
OmS|comp41021_c0	5815.89	661.11	772	Fatty acid-binding protein, adipocyte [Rana catesbeiana]	--
OmS|comp94190_c0	21426.4	661.11	2258	uncharacterized protein LOC379505 precursor [Xenopus laevis] >gi|32822847|gb|AAH54954.1| MGC64309 protein [Xenopus laevis]	ERp29, N-terminal domain//Phage lysozyme//Thioredoxin//AhpC/TSA family//Redoxin
OmS|comp63581_c0	4850.67	657.01	683	actin, gamma-enteric smooth muscle-like protein, partial [Equus caballus]	--
OmS|comp41035_c0	27825.8	656.69	2885	fast troponin I [Rana catesbeiana]	Prokaryotic metallothionein//Troponin
OmS|comp95038_c0	9913.23	651.47	1176	tyrosine 3-monooxygenase/tryptophan 5-monooxygenase activation protein, theta polypeptide [Bufo gargarizans]	--
OmS|comp76104_c0	35400.8	650.54	3643	thromboxane A synthase 1 (platelet) [Xenopus (Silurana) tropicalis] >gi|166796862|gb|AAI59144.1| Unknown (protein for MGC:172628) [Xenopus (Silurana) tropicalis]	Luteovirus coat protein//rRNA small subunit methyltransferase G//Cytochrome P450//Ribosomal protein L16p/L10e
OmS|comp76749_c0	4381.88	649.83	659	--	Selenoprotein P, N terminal region//Procyclic acidic repetitive protein (PARP)
OmS|comp83416_c0	24110.9	648	2560	LOC734085 protein [Xenopus (Silurana) tropicalis]	GUCT (NUC152) domain//DEAD/DEAH box helicase//Helicase conserved C-terminal domain//Type III restriction enzyme, res subunit
OmS|comp76278_c0	2118.03	647.13	452	Riddle 3 precursor [Xenopus laevis] >gi|27463042|gb|AAO15688.1|AF465787_1 Riddle 3 [Xenopus laevis]	--
OmS|comp94369_c0	4829.27	636.2	1096	Ig kappa light chain [Tachyglossus aculeatus]	--
OmS|comp76046_c0	11106	632.73	1323	annexin A2 [Rana catesbeiana]	Scorpion toxin-like domain//Annexin//ETC complex I subunit conserved region
OmS|comp95058_c0	4985	631.7	715	LOC100170417 protein [Xenopus (Silurana) tropicalis]	Translocon-associated protein, delta subunit precursor (TRAP-delta)
OmS|comp94269_c2	5506.35	628.79	1556	PREDICTED: beta-microseminoprotein [Xenopus (Silurana) tropicalis]	von Willebrand factor type C domain
OmS|comp83438_c0	8974	627.77	1118	Plasma retinol-binding protein precursor [Rana catesbeiana]	Triabin
OmS|comp86165_c0	1690	625.66	393	PREDICTED: chymotrypsin inhibitor-like [Bombus terrestris]	--
OmS|comp86069_c0	21434.4	624.9	2377	NADH dehydrogenase subunit 5 [Pelophylax ridibundus] >gi|347448566|gb|AEO92891.1| NADH dehydrogenase subunit 5 [Pelophylax ridibundus]	NADH-Ubiquinone/plastoquinone (complex I), various chains
OmS|comp88622_c1	3109.01	621.85	533	PREDICTED: keratin, type I cytoskeletal 19-like [Taeniopygia guttata]	Intermediate filament protein//Centrosome localisation domain of Cep57
OmS|comp76304_c0	10470.5	619.52	1282	PREDICTED: cathepsin L1-like [Oreochromis niloticus]	Peptidase C1-like family//Papain family cysteine protease
OmS|comp88460_c0	343.7	619.2	253	odorranain-F2 antimicrobial peptide precursor [Odorrana grahami]	Frog antimicrobial peptide//Brevenin/esculentin/gaegurin/rugosin family
OmS|comp94078_c0	1933.9	617.61	550	--	--
OmS|comp62679_c0	9734.76	614.09	1216	Myosin regulatory light chain 2, smooth muscle major isoform [Rana catesbeiana]	EF-hand domain//EF hand//EF hand//EF-hand domain pair
OmS|comp95062_c0	5354.82	606.51	774	peroxiredoxin 5 precursor [Xenopus laevis] >gi|49119374|gb|AAH72972.1| MGC82521 protein [Xenopus laevis] >gi|343479683|gb|AEM44542.1| peroxiredoxin 5 [Xenopus laevis]	AhpC/TSA family//Redoxin
OmS|comp64142_c0	21599.1	605.58	2463	Eukaryotic translation initiation factor 5A-1 [Rana catesbeiana]	Eukaryotic elongation factor 5A hypusine, DNA-binding OB fold
OmS|comp63301_c0	3395.01	597.42	576	uncharacterized protein LOC100038295 [Xenopus (Silurana) tropicalis] >gi|134025988|gb|AAI35322.1| LOC100038295 protein [Xenopus (Silurana) tropicalis] >gi|159156033|gb|AAI54952.1| hypothetical protein LOC100038295 [Xenopus (Silurana) tropicalis]	--
OmS|comp95061_c0	5062	595.86	753	lectin, galactoside-binding, soluble, 3 [Xenopus laevis] >gi|27884299|dbj|BAC55886.1| galectin family xgalectin-VIIa [Xenopus laevis] >gi|28302175|gb|AAH46662.1| MGC52947 protein [Xenopus laevis]	Galactoside-binding lectin
OmS|comp94137_c0	8573.75	594.43	1157	MHC class II DR alpha protein precursor [Macropus rufogriseus]	Class II histocompatibility antigen, alpha domain
OmS|comp88584_c0	18670.8	590.56	2208	DEAD (Asp-Glu-Ala-Asp) box helicase 5 [Xenopus (Silurana) tropicalis] >gi|38969901|gb|AAH63223.1| DEAD (Asp-Glu-Ala-Asp) box polypeptide 5 [Xenopus (Silurana) tropicalis] >gi|89271852|emb|CAJ81861.1| DEAD (Asp-Glu-Ala-Asp) box polypeptide 5 [Xenopus (Silurana) tropicalis]	Type III restriction enzyme, res subunit//Pestivirus Npro endopeptidase C53//Ferritin-like domain//Helicase C-terminal domain//Helicase conserved C-terminal domain//DEAD/DEAH box helicase//P68HR (NUC004) repeat
OmS|comp86089_c0	6043.12	586.33	867	basic transcription factor 3 [Xenopus (Silurana) tropicalis]	Matrix protein (MA), p15
OmS|comp88069_c0	3425.55	584.16	824	--	--
OmS|comp94446_c1	14419.6	581.38	2488	inner-ear cytokeratin [Rana catesbeiana]	Microtubule-associated protein Bicaudal-D//TPR/MLP1/MLP2-like protein//Seryl-tRNA synthetase N-terminal domain//Fibrinogen alpha/beta chain family//Baculovirus polyhedron envelope protein, PEP, C terminus//bZIP transcription factor//Intermediate filament protein//STAT protein, protein interaction domain//Leucine-rich repeats of kinetochore protein Cenp-F/LEK1//Growth-arrest specific micro-tubule …
OmS|comp93361_c2	1564.14	580.19	388	--	Activin types I and II receptor domain//RNA polymerases N / 8 kDa subunit//Natural resistance-associated macrophage protein
OmS|comp63614_c0	1894.69	579.8	424	--	Metallothionein
OmS|comp93361_c0	14824.3	571.44	3414	PREDICTED: hypothetical protein LOC100487627 [Xenopus (Silurana) tropicalis]	Zinc finger found in FPG and IleRS//Ferric uptake regulator family
OmS|comp86481_c0	12711.4	568.18	1860	Putative eukaryotic translation initiation factor 1, partial [Desmodus rotundus]	Helix-turn-helix domain of resolvase//Translation initiation factor SUI1//AsnC-type helix-turn-helix domain//Transposase
OmS|comp77385_c0	17340.7	567.61	2141	pyruvate kinase, muscle [Xenopus laevis] >gi|27694840|gb|AAH44007.1| Pkm2-prov protein [Xenopus laevis]	IMP dehydrogenase / GMP reductase domain//HpcH/HpaI aldolase/citrate lyase family//Pyruvate kinase, barrel domain
OmS|comp95092_c0	2334	563.55	479	--	--
OmS|comp66262_c0	3447	562.53	604	putative cystatin variant 1 [Taeniopygia guttata] >gi|197129239|gb|ACH45737.1| putative cystatin variant 1 [Taeniopygia guttata] >gi|197129245|gb|ACH45743.1| putative cystatin variant 1 [Taeniopygia guttata] >gi|197129252|gb|ACH45750.1| putative cystatin variant 1 [Taeniopygia guttata] >gi|197129258|gb|ACH45756.1| putative cystatin variant 1 [Taeniopygia guttata] >gi|197129264|gb|ACH45762.1| puta…	Ligand-gated ion channel//Cystatin domain//Prolipoprotein diacylglyceryl transferase
OmS|comp77362_c0	64	562.38	217	ACTB protein [Homo sapiens]	--
OmS|comp94851_c1	13858	560.31	2439	--	--
OmS|comp95158_c0	1455	556.09	383	cytochrome b-c1 complex subunit 10 [Pongo abelii] >gi|55730468|emb|CAH91956.1| hypothetical protein [Pongo abelii]	Ubiquinol-cytochrome C reductase complex, 6.4kD protein
OmS|comp92139_c1	8503.28	555.91	1181	PREDICTED: calmodulin-like [Anolis carolinensis]	EF-hand domain pair//RNA polymerase Rpb4//EF hand//Secreted protein acidic and rich in cysteine Ca binding region//EF-hand domain//EF hand
OmS|comp94033_c0	17940	555.17	2950	Unknown (protein for MGC:186157) [Xenopus (Silurana) tropicalis]	Lipopolysaccharide-assembly
OmS|comp83322_c0	2410.61	554.4	492	hCG23722 [Homo sapiens]	Cytochrome c oxidase subunit VIc
OmS|comp65823_c0	3806.24	552.4	652	Superoxide dismutase A [Rana catesbeiana]	Copper/zinc superoxide dismutase (SODC)
OmS|comp66201_c0	11806	548.89	1572	actin related protein 2/3 complex, subunit 1A, 41kDa [Xenopus laevis] >gi|27371277|gb|AAH41267.1| Arpc1a protein [Xenopus laevis] >gi|76779762|gb|AAI06317.1| Arpc1a protein [Xenopus laevis]	WD domain, G-beta repeat
OmS|comp92036_c0	4367.08	546.79	721	PREDICTED: hypothetical protein LOC100492091 [Xenopus (Silurana) tropicalis]	--
OmS|comp93006_c0	5797.69	543.78	980	H1fx-prov protein [Xenopus laevis]	PMP-22/EMP/MP20/Claudin tight junction//linker histone H1 and H5 family
OmS|comp92902_c0	11416.6	538.67	1561	activating transcription factor 4 (tax-responsive enhancer element B67) [Xenopus (Silurana) tropicalis]	bZIP Maf transcription factor//V-type ATPase 116kDa subunit family//Phage shock protein B//Basic region leucine zipper//bZIP transcription factor
OmS|comp92042_c0	3719.93	530.09	660	hypothetical protein OXYTRI_13059 [Oxytricha trifallax]	--
OmS|comp41166_c0	1663.08	526.86	417	--	--
OmS|comp87101_c0	188.35	525.84	282	PREDICTED: oocyte zinc finger protein XlCOF7.1-like [Xenopus (Silurana) tropicalis]	4Fe-4S dicluster domain//4Fe-4S binding domain//C1-like domain//TFIIH C1-like domain//Zinc finger, C2H2 type//Phosphonate metabolism protein PhnJ//DNA directed RNA polymerase, 7 kDa subunit//4Fe-4S binding domain
OmS|comp41513_c0	5155.99	523.67	838	PREDICTED: f-box only protein 44-like [Monodelphis domestica]	Inositol 1, 3, 4-trisphosphate 5/6-kinase//F-box associated region
OmS|comp94385_c0	3230.38	521.76	608	--	--
OmS|comp89988_c0	17384.3	516.88	2335	RecName: Full=Catalase >gi|5816708|dbj|BAA83685.1| catalase [Glandirana rugosa]	Catalase
OmS|comp41499_c0	4326.01	513.07	749	cytochrome c oxidase subunit Vb, gene 2 [Xenopus laevis] >gi|47940292|gb|AAH72244.1| MGC82295 protein [Xenopus laevis]	Cytochrome c oxidase subunit Vb
OmS|comp92091_c0	12808.6	507.41	1807	PREDICTED: transmembrane protein 176B-like [Cricetulus griseus] >gi|344235692|gb|EGV91795.1| Transmembrane protein 176B [Cricetulus griseus]	CD20-like family
OmS|comp93031_c4	10547.1	505.67	1531	lectin, galactoside-binding, soluble, 4 [Xenopus laevis] >gi|27884297|dbj|BAC55885.1| galectin family xgalectin-VIa [Xenopus laevis] >gi|50603734|gb|AAH77627.1| Xgalectin-VIa protein [Xenopus laevis]	Galactoside-binding lectin
OmS|comp65937_c0	2304.87	500.8	508	ATP synthase subunit e, mitochondrial [Rana catesbeiana]	ATP synthase E chain
OmS|comp77007_c1	944	496.39	338	--	WAP-type (Whey Acidic Protein) 'four-disulfide core'
OmS|comp66231_c0	3742.08	496.17	693	Fatty acid-binding protein, adipocyte [Rana catesbeiana]	--
OmS|comp87953_c0	11610.2	493.97	1702	PREDICTED: tubulin alpha-1B chain-like [Cavia porcellus]	Tubulin C-terminal domain
OmS|comp95101_c0	3302.83	491.81	641	ATP synthase, H+ transporting, mitochondrial F1 complex, delta subunit [Xenopus (Silurana) tropicalis] >gi|140833116|gb|AAI35475.1| ATP synthase, H+ transporting, mitochondrial F1 complex, delta subunit [Xenopus (Silurana) tropicalis]	Bacterial flagellin C-terminal helical region//ATP synthase, Delta/Epsilon chain, beta-sandwich domain
OmS|comp87940_c0	10391.4	488.53	1557	Cofilin-2 [Osmerus mordax]	Cofilin/tropomyosin-type actin-binding protein//Guanylin precursor
OmS|comp90472_c0	14907.9	481.71	2166	PREDICTED: hypothetical protein LOC100486495 [Xenopus (Silurana) tropicalis]	--
OmS|comp86039_c0	2900	479.65	654	PREDICTED: resistin, partial [Sarcophilus harrisii]	Resistin
OmS|comp89792_c0	11716.5	479.54	1756	isocitrate dehydrogenase 2 (NADP+), mitochondrial [Xenopus laevis] >gi|32450377|gb|AAH54241.1| MGC64442 protein [Xenopus laevis]	Isocitrate/isopropylmalate dehydrogenase//Centromere protein Scm3
OmS|comp83423_c1	5570.43	479.05	961	PREDICTED: hypothetical protein LOC100496032 [Xenopus (Silurana) tropicalis]	ATP synthase B/B' CF(0)
OmS|comp95042_c0	3477.27	477.15	677	Putative dynein light chain type 1, partial [Desmodus rotundus]	Ubiquitin carboxyl-terminal hydrolase//Dynein light chain type 1
OmS|comp93031_c0	4293.69	475.83	1753	--	--
OmS|comp91098_c0	11022.6	475.57	1677	cathepsin Z precursor [Xenopus (Silurana) tropicalis] >gi|157423220|gb|AAI53698.1| LOC100127597 protein [Xenopus (Silurana) tropicalis]	Peptidase C1-like family//Papain family cysteine protease
OmS|comp93472_c0	9149.27	472.49	1437	sodefrin-like protein precursor [Lissotriton montandoni]	--
OmS|comp65469_c1	1040.77	472.33	357	unnamed protein product [Tetraodon nigroviridis]	ATP synthase subunit C
OmS|comp64620_c1	27765.7	471.29	3926	RecName: Full=Collagen alpha-2(I) chain; AltName: Full=Alpha-2 type I collagen; Flags: Precursor >gi|2443342|dbj|BAA22380.1| alpha 2 type I collagen [Rana catesbeiana]	Fibrillar collagen C-terminal domain
OmS|comp83313_c0	3047	470.41	626	ATP synthase, H+ transporting, mitochondrial Fo complex, subunit F6 [Xenopus (Silurana) tropicalis] >gi|134025427|gb|AAI35431.1| hypothetical protein LOC549796 [Xenopus (Silurana) tropicalis]	Mitochondrial ATP synthase coupling factor 6
OmS|comp83311_c0	8198	470.04	1316	L-lactate dehydrogenase B [Xenopus (Silurana) tropicalis] >gi|37590425|gb|AAH59747.1| lactate dehydrogenase B [Xenopus (Silurana) tropicalis] >gi|89268216|emb|CAJ83453.1| lactate dehydrogenase B [Xenopus (Silurana) tropicalis]	lactate/malate dehydrogenase, NAD binding domain//Family 4 glycosyl hydrolase//Malic enzyme, NAD binding domain//lactate/malate dehydrogenase, alpha/beta C-terminal domain
OmS|comp95119_c0	2393	469.68	539	small nuclear ribonucleoprotein polypeptide E [Xenopus (Silurana) tropicalis] >gi|50603823|gb|AAH77697.1| MGC89991 protein [Xenopus (Silurana) tropicalis] >gi|89268183|emb|CAJ83657.1| small nuclear ribonucleoprotein polypeptide E [Xenopus (Silurana) tropicalis] >gi|166796482|gb|AAI59376.1| MGC89991 protein [Xenopus (Silurana) tropicalis]	--
OmS|comp66453_c0	11578.1	468.62	1821	PREDICTED: keratin, type I cytoskeletal 17-like [Xenopus (Silurana) tropicalis]	Hr1 repeat//TPR/MLP1/MLP2-like protein//Intermediate filament protein//Coronavirus nucleocapsid protein//Prefoldin subunit//Myosin tail
OmS|comp95146_c0	1960.25	467.92	482	--	--
OmS|comp88664_c0	7735.6	467.82	1259	cathepsin L1 precursor [Xenopus (Silurana) tropicalis] >gi|58477061|gb|AAH89683.1| MGC107932 protein [Xenopus (Silurana) tropicalis]	Peptidase C1-like family//Nuclear envelope localisation domain//Papain family cysteine protease
OmS|comp77023_c1	1781	465.76	459	odorranain-BLP-4 [Odorrana grahami]	Bombesin-like peptide
OmS|comp88655_c0	7468.23	462.76	1234	MGC108118 protein precursor [Xenopus (Silurana) tropicalis] >gi|60649692|gb|AAH90555.1| MGC108118 protein [Xenopus (Silurana) tropicalis]	Recombination protein O C terminal
OmS|comp41094_c0	10833.7	461.58	1708	poly(rC) binding protein 3 [Xenopus (Silurana) tropicalis] >gi|49250542|gb|AAH74565.1| poly(rC) binding protein 2 [Xenopus (Silurana) tropicalis] >gi|89266917|emb|CAJ82240.1| novel protein similar to poly(rC) binding protein 2 [Xenopus (Silurana) tropicalis]	KH domain//KH domain//KH domain//NusA-like KH domain
OmS|comp41087_c1	4942.82	461.09	893	alpha-enolase [Xenopus laevis] >gi|32450571|gb|AAH54169.1| Eno1-prov protein [Xenopus laevis]	Enolase, C-terminal TIM barrel domain//Enolase, N-terminal domain
OmS|comp89964_c0	7508.54	449.76	1269	eukaryotic translation initiation factor 3, subunit F [Xenopus (Silurana) tropicalis]	JAB1/Mov34/MPN/PAD-1 ubiquitin protease
OmS|comp91988_c1	898	448.56	438	MHC class I antigen [Rana temporaria]	Class I Histocompatibility antigen, domains alpha 1 and 2//ABC transporter transmembrane region
OmS|comp77035_c0	19487.2	445.37	2972	poly(A) binding protein, cytoplasmic 1 [Xenopus (Silurana) tropicalis] >gi|49903495|gb|AAH76931.1| polyadenylate-binding protein 1 [Xenopus (Silurana) tropicalis]	RNA recognition motif. (a.k.a. RRM, RBD, or RNP domain)//Poly-adenylate binding protein, unique domain
OmS|comp95140_c0	2221.04	444.24	533	NADH dehydrogenase (ubiquinone) 1 alpha subcomplex, 13 [Xenopus (Silurana) tropicalis] >gi|38181972|gb|AAH59742.1| NADH dehydrogenase (ubiquinone) 1 alpha subcomplex, 13 [Xenopus (Silurana) tropicalis]	--
OmS|comp41543_c0	10476	443.77	1704	Ferritin heavy chain, oocyte isoform [Rana catesbeiana]	Rubrerythrin//Ferritin-like domain
OmS|comp94687_c0	15646.1	439.06	2461	protein disulfide isomerase family A, member 3 precursor [Xenopus (Silurana) tropicalis] >gi|39794347|gb|AAH64163.1| hypothetical protein MGC75624 [Xenopus (Silurana) tropicalis] >gi|89268664|emb|CAJ83104.1| protein disulfide isomerase family A, member 3 [Xenopus (Silurana) tropicalis]	Bacteriochlorophyll C binding protein//Thioredoxin//Redoxin//AhpC/TSA family
OmS|comp94215_c1	21633.4	439.05	3883	DBIRD complex subunit ZNF326 [Xenopus (Silurana) tropicalis] >gi|123910232|sp|Q28F29.1|ZN326_XENTR RecName: Full=DBIRD complex subunit ZNF326; AltName: Full=Zinc finger protein 326; AltName: Full=Zinc finger protein interacting with mRNPs >gi|89269004|emb|CAJ82513.1| zinc finger protein 326 [Xenopus (Silurana) tropicalis]	A-kinase anchoring protein 95 (AKAP95)
OmS|comp41070_c0	3355.96	438.51	700	uncharacterized protein LOC495981 [Xenopus laevis] >gi|56270197|gb|AAH87365.1| LOC495981 protein [Xenopus laevis]	--
OmS|comp90303_c0	1236.93	438.14	732	--	--
OmS|comp90410_c0	8782	438.07	1480	PREDICTED: serum amyloid A protein-like [Monodelphis domestica]	Serum amyloid A protein
OmS|comp76752_c0	1835	438.02	482	cytochrome c oxidase subunit VIIc [Xenopus (Silurana) tropicalis]	Cytochrome c oxidase subunit VIIc
OmS|comp95083_c0	10992.4	437.94	1798	PREDICTED: elongation factor 1-alpha 2 [Ornithorhynchus anatinus] >gi|224078373|ref|XP_002198245.1| PREDICTED: elongation factor 1-alpha 2 [Taeniopygia guttata] >gi|395506587|ref|XP_003757613.1| PREDICTED: elongation factor 1-alpha 2 [Sarcophilus harrisii]	Dynamin family//Elongation factor Tu domain 2//Elongation factor Tu GTP binding domain//50S ribosome-binding GTPase//Elongation factor Tu C-terminal domain
OmS|comp94804_c0	3004.83	437.05	1321	Leukocyte cysteine proteinase inhibitor 1 [Rana catesbeiana]	Cystatin domain
OmS|comp88622_c0	5849.97	435.85	1099	putative keratin 19 [Hymenochirus curtipes]	Prefoldin subunit//bZIP transcription factor//Prefoldin subunit//TPR/MLP1/MLP2-like protein//Hr1 repeat//Myosin tail//ADP-ribosyltransferase exoenzyme//Septum formation initiator//Intermediate filament protein
OmS|comp77265_c0	6359	435.76	1152	PREDICTED: ribosome biogenesis protein NSA2 homolog [Anolis carolinensis]	--
OmS|comp89955_c0	4781.17	433.8	912	glutathione peroxidase 1 [Xenopus (Silurana) tropicalis]	Glutathione peroxidase
OmS|comp41101_c0	6314.39	432.58	1137	High mobility group protein B2 [Rana catesbeiana]	Non-structural protein NS3/Small envelope protein E//Nucleopolyhedrovirus capsid protein P87//Epstein-Barr virus nuclear antigen 3 (EBNA-3)//Myosin head (motor domain)//Tetraspanin family//60s Acidic ribosomal protein//NOA36 protein
OmS|comp41025_c0	936.96	431.44	355	--	--
OmS|comp95040_c0	4047.79	431.3	809	cytochrome c oxidase subunit 6a polypeptide 1 [Xenopus laevis]	Cytochrome c oxidase subunit VIa
OmS|comp93231_c0	4488.88	430.65	992	Chain A, Complex Of Toad Ovary Galectin With N-Acetylgalactose >gi|2554856|pdb|1GAN|B Chain B, Complex Of Toad Ovary Galectin With N-Acetylgalactose	Cytomegalovirus IE1 protein//Galactoside-binding lectin
OmS|comp66361_c0	2466.52	428.05	581	--	--
OmS|comp76189_c0	2519.2	426.6	590	cytochrome c oxidase subunit VIb polypeptide 1 (ubiquitous) [Xenopus laevis] >gi|124481714|gb|AAI33272.1| LOC100037163 protein [Xenopus laevis]	Cytochrome oxidase c subunit VIb
OmS|comp41450_c0	1549	426.34	447	NADH dehydrogenase (ubiquinone) 1 beta subcomplex, 3 [Xenopus (Silurana) tropicalis] >gi|89269513|emb|CAJ83361.1| NADH dehydrogenase (ubiquinone) 1 beta subcomplex, 3 [Xenopus (Silurana) tropicalis] >gi|134254255|gb|AAI35382.1| NADH dehydrogenase (ubiquinone) 1 beta subcomplex, 3, 12kDa [Xenopus (Silurana) tropicalis]	NADH-ubiquinone oxidoreductase B12 subunit family
OmS|comp66567_c0	2031	425.15	519	PREDICTED: hypothetical protein LOC100491510 [Xenopus (Silurana) tropicalis]	Mitochondrial proteolipid
OmS|comp90327_c1	1163	423.15	392	NADH dehydrogenase (ubiquinone) 1 beta subcomplex, 2, 8kDa [Xenopus (Silurana) tropicalis] >gi|159155338|gb|AAI54899.1| LOC100127720 protein [Xenopus (Silurana) tropicalis]	--
OmS|comp91128_c1	1003	421.74	368	beta-1 tubulin, partial [Lytechinus pictus]	--
OmS|comp89809_c0	1892	418.31	503	PREDICTED: beta-microseminoprotein-like isoform 1 [Xenopus (Silurana) tropicalis]	von Willebrand factor type C domain//Pacifastin inhibitor (LCMII)
OmS|comp89743_c0	3846.29	416.17	800	--	--
OmS|comp93953_c1	7621.34	413.18	2449	galectin IX, partial [Xenopus laevis]	PMP-22/EMP/MP20/Claudin family//PMP-22/EMP/MP20/Claudin tight junction
OmS|comp93244_c1	851.06	412.82	1590	--	--
OmS|comp94625_c1	29692	411.89	4755	uncharacterized protein LOC100036845 precursor [Xenopus laevis] >gi|120538599|gb|AAI29065.1| LOC100036845 protein [Xenopus laevis]	Prenyltransferase and squalene oxidase repeat//A-macroglobulin complement component//Seminal vesicle autoantigen (SVA)//Alpha-2-macroglobulin family//tRNA synthetases class I (M)//A-macroglobulin receptor//MG2 domain
OmS|comp83594_c0	1660.51	410.39	506	PREDICTED: UPF0197 transmembrane protein C11orf10 homolog [Loxodonta africana]	--
OmS|comp93752_c1	6284.25	407.42	1223	Nucleophosmin [Rana catesbeiana]	Eukaryotic translation initiation factor 3 subunit 8 N-terminus//CDC45-like protein//Nop14-like family//NOA36 protein
OmS|comp86080_c0	7678.72	407.24	1405	malate dehydrogenase 2, NAD (mitochondrial) [Xenopus laevis] >gi|49255952|gb|AAH71073.1| MGC79037 protein [Xenopus laevis] >gi|50882326|gb|AAT85638.1| mitochondrial malate dehydrogenase 2b [Xenopus laevis] >gi|60393102|gb|AAX19496.1| mitochondrial malate dehydrogenase 2b [Xenopus laevis]	lactate/malate dehydrogenase, NAD binding domain//3-beta hydroxysteroid dehydrogenase/isomerase family//Tetrahydrofolate dehydrogenase/cyclohydrolase, NAD(P)-binding domain//Dihydrodipicolinate reductase, N-terminus//lactate/malate dehydrogenase, alpha/beta C-terminal domain//Semialdehyde dehydrogenase, NAD binding domain
OmS|comp86010_c0	1979.71	406.3	525	39S ribosomal protein L51, mitochondrial precursor [Xenopus (Silurana) tropicalis] >gi|123893050|sp|Q28GD1.1|RM51_XENTR RecName: Full=39S ribosomal protein L51, mitochondrial; Short=L51mt; Short=MRP-L51; Flags: Precursor >gi|89266930|emb|CAJ82270.1| novel protein [Xenopus (Silurana) tropicalis]	--
OmS|comp41098_c0	3560	404.68	772	LOC414601 protein, partial [Xenopus laevis]	ATP synthase delta (OSCP) subunit
OmS|comp87916_c0	18421.2	404.41	3085	heat shock protein 90kDa beta (Grp94), member 1 precursor [Xenopus (Silurana) tropicalis] >gi|89272475|emb|CAJ82870.1| tumor rejection antigen (gp96) 1 [Xenopus (Silurana) tropicalis] >gi|111305509|gb|AAI21251.1| heat shock protein 90kDa beta (Grp94), member 1 [Xenopus (Silurana) tropicalis]	Hsp90 protein//Histidine kinase-, DNA gyrase B-, and HSP90-like ATPase//MH1 domain
OmS|comp86082_c0	5791.7	403.36	1122	calpain, small subunit 2 [Xenopus (Silurana) tropicalis] >gi|89268238|emb|CAJ83091.1| calpain, small subunit 1 [Xenopus (Silurana) tropicalis] >gi|213624242|gb|AAI70831.1| calpain, small subunit 2 [Xenopus (Silurana) tropicalis] >gi|213625542|gb|AAI70827.1| calpain, small subunit 2 [Xenopus (Silurana) tropicalis]	EF hand//EF-hand domain//EF hand//EF-hand domain pair
OmS|comp88978_c0	11778.5	399.28	5939	PREDICTED: neuroblast differentiation-associated protein AHNAK-like [Macaca mulatta]	--
OmS|comp95108_c0	928.44	397.58	381	--	--
OmS|comp83360_c0	3735	395.96	812	cytochrome c oxidase subunit IV isoform 1 [Xenopus (Silurana) tropicalis] >gi|89272905|emb|CAJ82913.1| cytochrome c oxidase subunit IV isoform 1 [Xenopus (Silurana) tropicalis] >gi|134025421|gb|AAI35406.1| hypothetical protein LOC549233 [Xenopus (Silurana) tropicalis]	Cytochrome c oxidase subunit IV
OmS|comp76887_c0	5047.49	395.77	1021	ATP synthase, H+ transporting, mitochondrial Fo complex, subunit B1 [Xenopus (Silurana) tropicalis] >gi|38512249|gb|AAH61296.1| ATP synthase subunit B [Xenopus (Silurana) tropicalis] >gi|89272892|emb|CAJ82967.1| ATP synthase, H+ transporting, mitochondrial F0 complex, subunit b, isoform 1 [Xenopus (Silurana) tropicalis]	ATP synthase alpha/beta family, nucleotide-binding domain//Mitochondrial ATP synthase B chain precursor (ATP-synt_B)
OmS|comp66706_c0	1759	394.45	499	NADH dehydrogenase (ubiquinone) 1 beta subcomplex, 7, 18kDa [Xenopus (Silurana) tropicalis] >gi|134026080|gb|AAI35855.1| hypothetical protein LOC549990 [Xenopus (Silurana) tropicalis]	NADH-ubiquinone oxidoreductase B18 subunit (NDUFB7)
OmS|comp95148_c0	2185	394.42	567	ATP synthase, H+ transporting, mitochondrial Fo complex, subunit G [Xenopus laevis] >gi|51593470|gb|AAH78473.1| MGC85230 protein [Xenopus laevis]	Mitochondrial ATP synthase g subunit
OmS|comp63321_c0	3917.51	394.31	904	Onchocystatin, partial [Ascaris suum]	Cystatin domain//Beta2-adaptin appendage, C-terminal sub-domain
OmS|comp94687_c1	20419.6	394.14	3717	PREDICTED: programmed cell death 1 ligand 1-like [Anolis carolinensis]	--
OmS|comp76897_c0	3100.76	392.14	716	Probable ribosome biogenesis protein RLP24 [Rana catesbeiana]	--
OmS|comp91392_c0	6252.52	390.92	1372	epithelial cell adhesion molecule precursor [Xenopus laevis] >gi|27357080|gb|AAN86618.1| tumor-associated calcium signal transducer 1 [Xenopus laevis]	Dystroglycan (Dystrophin-associated glycoprotein 1)
OmS|comp76183_c0	4641.63	390.72	966	SH3 domain binding glutamic acid-rich protein like 3 [Xenopus (Silurana) tropicalis] >gi|140833108|gb|AAI35512.1| LOC100125146 protein [Xenopus (Silurana) tropicalis]	Glutaredoxin//Thymidine kinase from Herpesvirus C-terminal
OmS|comp83437_c0	15707.6	389.21	2784	SERPINE1 mRNA binding protein 1 isoform 1 [Xenopus (Silurana) tropicalis] >gi|45708914|gb|AAH67912.1| SERPINE1 mRNA binding protein 1 [Xenopus (Silurana) tropicalis]	--
OmS|comp41425_c0	1807.98	387.48	512	NADH dehydrogenase (ubiquinone) Fe-S protein 5, 15kDa (NADH-coenzyme Q reductase) [Xenopus laevis] >gi|33416717|gb|AAH56098.1| MGC69110 protein [Xenopus laevis]	Cytochrome oxidase c subunit VIb
OmS|comp94138_c2	20752.9	387.13	3592	pitrilysin metalloproteinase 1 [Xenopus (Silurana) tropicalis]	Peptidase M16C associated//Ribosomal protein S2
OmS|comp77166_c0	196	384.79	250	immunoregulatory peptide odorregulin F1 [Odorrana grahami]	Brevenin/esculentin/gaegurin/rugosin family
OmS|comp88088_c0	2204.71	383.67	580	--	--
OmS|comp95102_c0	527	382.53	305	--	--
OmS|comp76202_c0	4791.16	381.85	1008	RAB10, member RAS oncogene family [Xenopus laevis] >gi|37747686|gb|AAH60015.1| MGC68629 protein [Xenopus laevis]	ADP-ribosylation factor family//Elongation factor Tu GTP binding domain//50S ribosome-binding GTPase//Ras family//Gtr1/RagA G protein conserved region//Miro-like protein
OmS|comp94405_c1	6096.56	381.81	1908	protein SMG9 [Xenopus (Silurana) tropicalis] >gi|239977598|sp|B5DDX6.1|SMG9_XENTR RecName: Full=Protein SMG9; AltName: Full=Protein smg-9 homolog >gi|197245526|gb|AAI68445.1| Unknown (protein for MGC:135952) [Xenopus (Silurana) tropicalis]	--
OmS|comp64792_c0	1893.51	379.94	532	uncharacterized protein LOC735170 [Xenopus laevis] >gi|76779933|gb|AAI06351.1| MGC130893 protein [Xenopus laevis]	NADH-ubiquinone oxidoreductase B15 subunit (NDUFB4)
OmS|comp65471_c0	1355	379.59	443	ATP synthase subunit epsilon, mitochondrial [Rana catesbeiana]	Mitochondrial ATP synthase epsilon chain
OmS|comp83292_c0	1800.24	379.37	517	COX17 homolog, cytochrome c oxidase assembly protein [Xenopus (Silurana) tropicalis] >gi|110645552|gb|AAI18897.1| MGC147251 protein [Xenopus (Silurana) tropicalis]	Mediator complex subunit 3 fungal//Cytochrome C oxidase copper chaperone (COX17)
OmS|comp63371_c0	7242.86	379.33	1420	PREDICTED: non-histone chromosomal protein HMG-14-like [Sarcophilus harrisii]	HMG14 and HMG17
OmS|comp92739_c1	3826.88	377.53	1149	mesencephalic astrocyte-derived neurotrophic factor-like protein [Crotalus adamanteus]	--
OmS|comp92079_c0	11785.7	376.76	2187	phosphoglucose isomerase [Duttaphrynus melanostictus]	Phosphoglucose isomerase
OmS|comp86027_c0	809.38	376.01	371	--	--
OmS|comp83355_c0	5148.45	374.3	1084	nicotinamide riboside kinase 2 [Xenopus (Silurana) tropicalis] >gi|51895803|gb|AAH80978.1| integrin beta 1 binding protein 3 [Xenopus (Silurana) tropicalis] >gi|89266770|emb|CAJ81728.1| integrin beta 1 binding protein 3 [Xenopus (Silurana) tropicalis]	Chloramphenicol phosphotransferase-like protein//50S ribosome-binding GTPase
OmS|comp95056_c0	13040.4	374.29	2411	voltage-dependent anion channel 2 [Xenopus (Silurana) tropicalis] >gi|115530774|emb|CAL49412.1| voltage-dependent anion channel 2 [Xenopus (Silurana) tropicalis] >gi|213625753|gb|AAI71266.1| voltage-dependent anion channel 2 [Xenopus (Silurana) tropicalis] >gi|213627189|gb|AAI70881.1| voltage-dependent anion channel 2 [Xenopus (Silurana) tropicalis]	Eukaryotic porin
OmS|comp64994_c0	5149.99	374.27	1095	ATP synthase subunit gamma, mitochondrial precursor [Rana catesbeiana]	ATP synthase
OmS|comp93349_c2	6068.59	373.51	2192	PREDICTED: heterogeneous nuclear ribonucleoprotein D-like isoform 3 [Otolemur garnettii]	RNA recognition motif. (a.k.a. RRM, RBD, or RNP domain)//Nuclear transition protein 2
OmS|comp76565_c0	13786.4	373.07	2544	PREDICTED: 78 kDa glucose-regulated protein-like [Xenopus (Silurana) tropicalis]	FGGY family of carbohydrate kinases, C-terminal domain//Hydantoinase/oxoprolinase//MreB/Mbl protein
OmS|comp93361_c1	11361	372.07	2140	mitochondrial inorganic phosphate carrier [Rana sylvatica]	--
OmS|comp93140_c0	84	370.89	229	--	--
OmS|comp76568_c0	6037.2	369.72	1246	CD9 antigen [Rana catesbeiana]	Succinate dehydrogenase/Fumarate reductase transmembrane subunit//Tetraspanin family//DHHC palmitoyltransferase
OmS|comp76334_c0	3393	369.03	797	mitochondrial cytochrome c oxidase subunit Va, partial [Spea multiplicata]	Cytochrome c oxidase subunit Va
OmS|comp41114_c0	6382.34	368.28	1309	PREDICTED: WAP four-disulfide core domain protein 5-like [Xenopus (Silurana) tropicalis]	WAP-type (Whey Acidic Protein) 'four-disulfide core'
OmS|comp86083_c0	3356.78	366.99	794	putative nadh dehydrogenase 1 alpha 4 b [Hymenochirus curtipes]	--
OmS|comp83291_c0	6328.98	364.87	1310	jun B proto-oncogene [Xenopus (Silurana) tropicalis] >gi|89268297|emb|CAJ83098.1| jun B proto-oncogene [Xenopus (Silurana) tropicalis]	bZIP transcription factor//Septum formation initiator//Basic region leucine zipper//bZIP Maf transcription factor//Protein of unknown function (DUF904)//TSC-22/dip/bun family
OmS|comp91308_c0	5180.17	364.81	1112	heat shock protein, alpha-crystallin-related, B6 [Xenopus laevis] >gi|49670440|gb|AAH75197.1| MGC83413 protein [Xenopus laevis]	Alpha crystallin A chain, N terminal//Cytochrome oxidase c subunit VIII
OmS|comp41053_c0	1904	364.61	547	MGC85256 protein [Xenopus laevis] >gi|51873776|gb|AAH78487.1| MGC85256 protein [Xenopus laevis]	Ubiquinol-cytochrome C reductase complex 14kD subunit
OmS|comp88137_c0	2297.33	364.51	615	--	Delta Atracotoxin//WAP-type (Whey Acidic Protein) 'four-disulfide core'//Late nodulin protein//Squash family serine protease inhibitor
OmS|comp83364_c0	8684.6	364.11	2356	Sfrs5 protein [Mus musculus] >gi|194382214|dbj|BAG58862.1| unnamed protein product [Homo sapiens]	RNA recognition motif. (a.k.a. RRM, RBD, or RNP domain)//Regulator of G protein signalling-like domain//Spumavirus gag protein
OmS|comp93604_c1	1135.03	363.23	415	--	--
OmS|comp41076_c0	2125.99	362.94	587	UPF0466 protein C22orf32 homolog, mitochondrial precursor [Xenopus (Silurana) tropicalis] >gi|123892718|sp|Q28ED6.1|CV032_XENTR RecName: Full=UPF0466 protein C22orf32 homolog, mitochondrial; Flags: Precursor >gi|89271307|emb|CAJ83012.1| novel protein [Xenopus (Silurana) tropicalis] >gi|159155327|gb|AAI54888.1| LOC496604 protein [Xenopus (Silurana) tropicalis]	--
OmS|comp88413_c0	3177.64	360.56	773	PREDICTED: whey acidic protein-like [Monodelphis domestica]	WAP-type (Whey Acidic Protein) 'four-disulfide core'
OmS|comp86019_c0	1363.49	359.56	457	PREDICTED: cytochrome c oxidase subunit 8B, mitochondrial-like [Xenopus (Silurana) tropicalis]	Cytochrome oxidase c subunit VIII
OmS|comp41084_c0	5763.78	357.5	1233	GTP-binding nuclear protein Ran [Rana catesbeiana]	Elongation factor Tu GTP binding domain//Gtr1/RagA G protein conserved region//Miro-like protein//ADP-ribosylation factor family//50S ribosome-binding GTPase//Septin//Ras family//G-protein alpha subunit//RNA helicase
OmS|comp65911_c0	2747.78	356.82	703	Sec61 beta subunit [Xenopus laevis] >gi|27370895|gb|AAH41270.1| Sec61b protein [Xenopus laevis] >gi|77748125|gb|AAI06322.1| Sec61b protein [Xenopus laevis]	--
OmS|comp76938_c0	5486.23	355.71	1189	PREDICTED: integumentary mucin B.1-like [Xenopus (Silurana) tropicalis]	Sclerostin (SOST)//von Willebrand factor type C domain
OmS|comp88570_c0	4673.54	355.42	1089	--	Magi peptide toxin family//Glypican
OmS|comp87955_c0	13323.4	355.27	2604	unnamed protein product [Mus musculus]	RNA recognition motif. (a.k.a. RRM, RBD, or RNP domain)
OmS|comp40994_c0	1219	352.47	436	NADH dehydrogenase (ubiquinone) 1 alpha subcomplex, 1 [Xenopus (Silurana) tropicalis] >gi|161612040|gb|AAI56011.1| LOC100135137 protein [Xenopus (Silurana) tropicalis]	--
OmS|comp41139_c0	8312.11	351.16	1708	aspartate aminotransferase, mitochondrial precursor [Xenopus (Silurana) tropicalis] >gi|123892845|sp|Q28F67.1|AATM_XENTR RecName: Full=Aspartate aminotransferase, mitochondrial; Short=mAspAT; AltName: Full=Glutamate oxaloacetate transaminase 2; AltName: Full=Kynurenine aminotransferase 4; AltName: Full=Kynurenine aminotransferase IV; AltName: Full=Kynurenine--oxoglutarate transaminase 4; AltName:…	Aminotransferase class I and II
OmS|comp83338_c0	3266.92	351.07	804	glutathione peroxidase 4 a [Xenopus laevis]	Glutathione peroxidase
OmS|comp76165_c0	4200	350.26	973	PREDICTED: hypothetical protein LOC100038197 [Xenopus (Silurana) tropicalis]	--
hypothetical protein BRAFLDRAFT_117519 [Branchiostoma floridae] >gi|229367186|gb|ACQ58573.1| Histone H3.3 [Anoplopoma fimbria] >gi|261335966|emb|CBH09251.1| putative Histone H3 [Heliconius melpomene] >gi|261860160|dbj|BAI46602.1| H3 histone, family 3A [synthetic construct] >gi|270011381|gb|EFA07829.1| hypothetical protein TcasGA2_TC005398 [Tribolium castaneum] >gi|281350042|gb|EFB25626.1| hypothe…	CR761443.5	350	Xenopus tropicalis finished cDNA, clone TGas113e22	Q6P823
OmS|comp92516_c0	2732.6	349.8	710	sodefrin-like protein precursor [Lissotriton montandoni]	--
OmS|comp66410_c0	6155	345.66	1339	Malate dehydrogenase, cytoplasmic [Rana catesbeiana]	lactate/malate dehydrogenase, alpha/beta C-terminal domain//lactate/malate dehydrogenase, NAD binding domain//NADH ubiquinone oxidoreductase, 20 Kd subunit
OmS|comp66343_c0	3753.83	345.57	902	Rho GDP-dissociation inhibitor 2 [Rana catesbeiana]	RHO protein GDP dissociation inhibitor
OmS|comp88124_c0	3712.99	345.43	908	ATPase, H+ transporting, lysosomal 13kDa, V1 subunit G1 [Xenopus laevis] >gi|33585956|gb|AAH56050.1| Atp6v1g1 protein [Xenopus laevis]	ATP synthase B/B' CF(0)
OmS|comp94548_c2	6892.44	344.35	1589	Indolethylamine N-methyltransferase [Rana catesbeiana]	NNMT/PNMT/TEMT family//Glycosyl hydrolase family 79, N-terminal domain
OmS|comp88419_c0	5588.6	343.59	1242	--	--
OmS|comp86081_c0	17017.1	342.96	3341	glul-prov protein, partial [Xenopus (Silurana) tropicalis]	Glutamine synthetase, catalytic domain//Glutamine synthetase, beta-Grasp domain
OmS|comp90344_c0	6026.57	341.92	1941	PREDICTED: poly(U)-specific endoribonuclease-like [Xenopus (Silurana) tropicalis]	Somatomedin B domain//Endoribonuclease XendoU
OmS|comp91397_c0	7080.52	337.93	1537	CD63 antigen [Rana catesbeiana]	PMP-22/EMP/MP20/Claudin tight junction//Podoplanin//DHHC palmitoyltransferase//Tetraspanin family
OmS|comp83591_c0	3032.61	336.23	786	anterior gradient protein 2-A precursor [Xenopus laevis] >gi|82108591|sp|Q90Y05.1|AGR2A_XENLA RecName: Full=Anterior gradient protein 2-A; Short=XAgr2; AltName: Full=Cement gland-specific protein CGS; Flags: Precursor >gi|16588572|gb|AAL26844.1|AF314056_1 cement gland-specific protein CGS [Xenopus laevis] >gi|123959690|gb|AAI28957.1| LOC398260 protein [Xenopus laevis]	--
OmS|comp76753_c0	1063.32	335.52	470	--	--
OmS|comp86023_c1	3588	334.71	893	actin related protein 2/3 complex, subunit 2, 34kDa [Xenopus laevis] >gi|114108106|gb|AAI23263.1| MGC154528 protein [Xenopus laevis] >gi|119352589|gb|ABL63897.1| actin-related protein 2/3 complex subunit 2 [Xenopus laevis]	Arp2/3 complex, 34 kD subunit p34-Arc
OmS|comp88223_c0	37.36	330.79	222	--	--
OmS|comp86018_c0	4867.24	330.29	1195	tropomyosin 4 b [Xenopus laevis] >gi|32450175|gb|AAH54220.1| MGC64401 protein [Xenopus laevis]	Bacterial flagellin N-terminal helical region//gpW//Fibrinogen alpha/beta chain family//Autophagy protein Apg6//Nucleopolyhedrovirus P10 protein//Myosin tail//Laminin Domain II//Growth-arrest specific micro-tubule binding//Leucine-rich repeats of kinetochore protein Cenp-F/LEK1//Laminin Domain I
OmS|comp90114_c0	1297.21	329.88	1243	charged multivesicular body protein 1b [Xenopus (Silurana) tropicalis] >gi|73917737|sp|Q6DF27.1|CHM1B_XENTR RecName: Full=Charged multivesicular body protein 1b; AltName: Full=Chromatin-modifying protein 1b; Short=CHMP1b >gi|49899903|gb|AAH76916.1| MGC89096 protein [Xenopus (Silurana) tropicalis] >gi|89272047|emb|CAJ82909.1| chromatin modifying protein 1B [Xenopus (Silurana) tropicalis]	GrpE//Snf7//Microtubule associated protein (MAP65/ASE1 family)
OmS|comp60787_c0	323.35	329.7	280	--	--
OmS|comp91026_c0	2142.6	328.37	629	--	--
OmS|comp94535_c0	4832.21	325.32	3051	PREDICTED: LOW QUALITY PROTEIN: serpin B10-like [Anolis carolinensis]	--
OmS|comp93940_c0	4260.08	322.1	1070	matrix Gla protein precursor [Xenopus laevis] >gi|16876481|gb|AAD28354.2|AF055588_1 matrix Gla protein [Xenopus laevis] >gi|21591134|gb|AAM63955.1|AF234631_1 matrix Gla protein [Xenopus laevis] >gi|213623298|gb|AAI69556.1| Matrix Gla protein [Xenopus laevis] >gi|213626512|gb|AAI69554.1| Matrix Gla protein [Xenopus laevis]	Vitamin K-dependent carboxylation/gamma-carboxyglutamic (GLA) domain
OmS|comp83330_c0	3425.12	319.99	892	SEC11 homolog C [Xenopus (Silurana) tropicalis] >gi|50416651|gb|AAH77666.1| SEC11 homolog C [Xenopus (Silurana) tropicalis] >gi|89267021|emb|CAJ82058.1| SEC11-like 3 [Xenopus (Silurana) tropicalis]	--
OmS|comp94458_c4	4793.07	316.42	1177	--	DNA binding protein S1FA
OmS|comp64925_c0	2007.89	316.2	618	--	--
OmS|comp95166_c0	1642	315.4	546	uncharacterized protein LOC100049137 [Xenopus laevis] >gi|133737049|gb|AAI33813.1| LOC100049137 protein [Xenopus laevis]	--
OmS|comp94926_c0	18097.9	315.24	3955	MHC class I antigen [Rana pipiens]	Clathrin, heavy-chain linker//Class I Histocompatibility antigen, domains alpha 1 and 2
OmS|comp66314_c0	3861.66	312.52	996	LOC779015 protein [Xenopus laevis]	emp24/gp25L/p24 family/GOLD
OmS|comp86053_c0	26095.2	311.64	5488	collagen, type III, alpha 1 (Ehlers-Danlos syndrome type IV, autosomal dominant) precursor [Xenopus laevis] >gi|38173761|gb|AAH60753.1| MGC69046 protein [Xenopus laevis]	von Willebrand factor type C domain//B-cell receptor-associated protein 31-like//Fibrillar collagen C-terminal domain
OmS|comp41576_c0	3845.73	307.67	1005	eukaryotic translation initiation factor 3 subunit K [Xenopus (Silurana) tropicalis] >gi|123892316|sp|Q28C65.1|EIF3K_XENTR RecName: Full=Eukaryotic translation initiation factor 3 subunit K; Short=eIF3k; AltName: Full=Eukaryotic translation initiation factor 3 subunit 12; AltName: Full=eIF-3 p25 >gi|89268925|emb|CAJ83157.1| eukaryotic translation initiation factor 3, subunit 12 [Xenopus (Silurana…	--
OmS|comp41090_c0	9455.95	304.92	2170	PREDICTED: protein disulfide-isomerase A4-like [Xenopus (Silurana) tropicalis]	GTPase-activator protein for Ras-like GTPase//Glutaredoxin//Thioredoxin//AhpC/TSA family//Redoxin//Calsequestrin
OmS|comp94496_c1	8403.43	304.52	2905	PREDICTED: follistatin-related protein 1-like [Anolis carolinensis]	EF-hand domain pair//EF hand//EF-hand domain//Follistatin/Osteonectin-like EGF domain//Pacifastin inhibitor (LCMII)//Kazal-type serine protease inhibitor domain//Kazal-type serine protease inhibitor domain
OmS|comp86036_c0	3980.6	303.88	1107	--	--
OmS|comp89838_c0	9243.32	303.88	2258	CD74 molecule, major histocompatibility complex, class II invariant chain [Xenopus laevis]	Glutathione-dependent formaldehyde-activating enzyme//Kazal-type serine protease inhibitor domain//CLIP, MHC2 interacting//Class II MHC-associated invariant chain trimerisation domain
OmS|comp41155_c0	224.74	302.55	265	--	Otospiralin
OmS|comp94065_c0	2743.08	300.76	1990	--	GoLoco motif
OmS|comp41104_c0	1362.99	300.3	504	PREDICTED: leydig cell tumor 10 kDa protein homolog [Xenopus (Silurana) tropicalis]	--
OmS|comp94798_c3	3440.96	299.56	1822	--	--
OmS|comp41260_c0	3174	297.85	889	sodefrin-like protein precursor [Lissotriton vulgaris]	--
OmS|comp88122_c0	1888	297.26	623	PREDICTED: transient receptor potential cation channel subfamily M member 7-like [Xenopus (Silurana) tropicalis]	Rdx family
OmS|comp91676_c0	413	296.37	306	PREDICTED: uncharacterized protein LOC100931706 [Sarcophilus harrisii]	--
OmS|comp76194_c0	6662.98	295.17	1639	Myozenin-1-like [Xenopus laevis] >gi|27552832|gb|AAH42928.1| MGC53296 protein [Xenopus laevis]	--
OmS|comp90467_c0	3905.38	294.12	1054	RecName: Full=Peroxiredoxin; AltName: Full=Animal blastomere protein, 25 kDa; Short=ABP-25; AltName: Full=Thioredoxin peroxidase; AltName: Full=Thioredoxin-dependent peroxide reductase >gi|520853|dbj|BAA07054.1| animal blastomere protein [Cynops pyrrhogaster]	AhpC/TSA family//Redoxin//C-terminal domain of 1-Cys peroxiredoxin
OmS|comp88903_c0	3168.3	293.24	1497	tropoelastin [Mus musculus]	Cytadhesin P30/P32
OmS|comp76693_c0	3261.81	292.99	919	ATP synthase subunit d, mitochondrial [Ictalurus punctatus] >gi|308323881|gb|ADO29076.1| mitochondrial ATP synthase subunit d [Ictalurus punctatus]	ATP synthase D chain, mitochondrial (ATP5H)
OmS|comp92080_c0	10313.7	292.95	2434	cathepsin B precursor [Xenopus (Silurana) tropicalis] >gi|38969948|gb|AAH63365.1| hypothetical protein MGC75969 [Xenopus (Silurana) tropicalis]	Peptidase C1-like family//Papain family cysteine protease//Predicted SPOUT methyltransferase//Peptidase family C1 propeptide
OmS|comp94385_c2	4281.36	292.25	2280	protein TSSC1 [Xenopus (Silurana) tropicalis] >gi|82232116|sp|Q5M8I4.1|TSSC1_XENTR RecName: Full=Protein TSSC1 >gi|56789840|gb|AAH88009.1| tumor suppressing subtransferable candidate 1 [Xenopus (Silurana) tropicalis]	WD domain, G-beta repeat//Herpesvirus processing and transport protein
OmS|comp95283_c0	769	292.13	384	PREDICTED: myeloma-overexpressed gene 2 protein [Pan troglodytes]	--
OmS|comp63590_c0	2890.88	291.73	842	Up-regulated during skeletal muscle growth protein 5 [Rana catesbeiana]	--
OmS|comp94897_c0	5284.86	289.75	3172	--	--
OmS|comp65710_c0	2137	288.83	684	PREDICTED: NADH dehydrogenase [ubiquinone] 1 alpha subcomplex subunit 8 [Gallus gallus]	--
OmS|comp65078_c0	6523	288.76	1640	tubulin, alpha 3c [Xenopus (Silurana) tropicalis] >gi|89268768|emb|CAJ81465.1| novel protein similar to tubulin, alpha 1 (tuba1) [Xenopus (Silurana) tropicalis]	Tubulin C-terminal domain//Anenome neurotoxin
OmS|comp94194_c1	3179.5	288.22	1218	PREDICTED: hypothetical protein LOC100497622 [Xenopus (Silurana) tropicalis]	Cauliflower mosaic virus peptidase (A3)
OmS|comp63581_c1	36.98	285.89	219	--	--
OmS|comp89772_c0	14660.3	284.97	3456	Atp1a1a.1 protein [Xenopus laevis]	E1-E2 ATPase
OmS|comp86028_c0	6414.77	284.57	1637	PREDICTED: bactericidal/permeability-increasing protein-like 1-like [Xenopus (Silurana) tropicalis]	LBP / BPI / CETP family, N-terminal domain//Neurotransmitter-gated ion-channel ligand binding domain//LBP / BPI / CETP family, C-terminal domain
OmS|comp94208_c0	8328.49	282.6	3182	aquaporin [Hyla japonica]	Major intrinsic protein
OmS|comp94878_c0	1056.82	282.14	1871	LOC100127805 protein [Xenopus (Silurana) tropicalis]	--
OmS|comp41272_c0	2372.43	281.9	748	Histone H2A.Z-like [Rana catesbeiana]	Histone-like transcription factor (CBF/NF-Y) and archaeal histone//Core histone H2A/H2B/H3/H4
OmS|comp68290_c0	1570.94	280.36	571	High mobility group protein B1 [Crotalus adamanteus]	--
OmS|comp65469_c0	481.32	278.7	327	ATP synthase, H+ transporting, mitochondrial Fo complex, subunit C1 (subunit 9) [Xenopus laevis] >gi|54261572|gb|AAH84317.1| LOC495263 protein [Xenopus laevis]	--
OmS|comp83603_c0	2610.19	278.59	808	PREDICTED: coiled-coil-helix-coiled-coil-helix domain-containing protein 2, mitochondrial-like [Ailuropoda melanoleuca]	Mediator complex subunit 3 fungal
OmS|comp94744_c1	6206.63	278.17	2895	C-X-C motif chemokine 14 precursor [Rana catesbeiana]	CUE domain//Small cytokines (intecrine/chemokine), interleukin-8 like
OmS|comp65680_c0	4500.67	276.38	1278	PREDICTED: protein-glutamine gamma-glutamyltransferase E-like [Xenopus (Silurana) tropicalis]	Transglutaminase family, C-terminal ig like domain//7tm Odorant receptor
OmS|comp41119_c0	1104.99	276.34	470	unnamed protein product [Tetraodon nigroviridis]	Clc-like//Interferon-induced transmembrane protein//Domain of unknown function (DUF3357)//Protein of unknown function (DUF805)
OmS|comp93761_c0	4783.21	275.83	2054	LOC548369 protein, partial [Xenopus (Silurana) tropicalis]	--
OmS|comp93848_c0	7266.16	275.74	2710	PREDICTED: tropomyosin alpha-3 chain isoform 24 [Pan troglodytes] >gi|426331701|ref|XP_004026816.1| PREDICTED: tropomyosin alpha-3 chain isoform 3 [Gorilla gorilla gorilla] >gi|441635587|ref|XP_004089928.1| PREDICTED: tropomyosin alpha-3 chain [Nomascus leucogenys] >gi|119573615|gb|EAW53230.1| tropomyosin 3, isoform CRA_b [Homo sapiens]	gpW//Fibrinogen alpha/beta chain family//Leucine-rich repeats of kinetochore protein Cenp-F/LEK1//Laminin Domain I//Myosin tail//Laminin Domain II
OmS|comp95190_c0	7054.24	275.63	1829	MGC84250 protein [Xenopus laevis] >gi|51950293|gb|AAH82455.1| MGC84250 protein [Xenopus laevis]	--
OmS|comp76614_c0	3588.47	274.53	1041	PERP, TP53 apoptosis effector [Xenopus laevis] >gi|49256288|gb|AAH74357.1| MGC84230 protein [Xenopus laevis]	PMP-22/EMP/MP20/Claudin tight junction//PMP-22/EMP/MP20/Claudin family
OmS|comp40991_c0	1121.97	272.99	477	split hand/foot malformation (ectrodactyly) type 1 [Xenopus laevis] >gi|51593239|gb|AAH78503.1| Shfm1 protein [Xenopus laevis] >gi|51593680|gb|AAH78531.1| Shfm1 protein [Xenopus laevis]	--
OmS|comp94200_c1	4402.63	272.53	2612	calponin 2 [Xenopus (Silurana) tropicalis] >gi|58476796|gb|AAH89746.1| MGC108411 protein [Xenopus (Silurana) tropicalis]	CDP-diacylglycerol pyrophosphatase//Calponin homology (CH) domain
OmS|comp97393_c0	22.01	272.18	212	--	--
OmS|comp83342_c0	7904.89	272.05	2047	protein disulfide-isomerase A6 precursor [Bos taurus]	RTX toxin acyltransferase family//Thioredoxin
OmS|comp94901_c0	3030.16	271.54	1206	--	--
OmS|comp95201_c0	4169.38	271.17	1186	Chain A, The Human Nucleosome Structure Containing The Histone Variant H3.3 >gi|334359129|pdb|3AV2|E Chain E, The Human Nucleosome Structure Containing The Histone Variant H3.3	Histone-like transcription factor (CBF/NF-Y) and archaeal histone//Core histone H2A/H2B/H3/H4
OmS|comp95157_c0	3138.95	270.37	949	Putative histone h2a.v-like protein, partial [Desmodus rotundus]	Histone-like transcription factor (CBF/NF-Y) and archaeal histone//Core histone H2A/H2B/H3/H4
OmS|comp87766_c0	1738	270.31	623	protein kinase C inhibitor [Bufo gargarizans]	3H domain//Mediator complex subunit 15
OmS|comp94625_c0	5776.66	269.76	1566	--	--
OmS|comp93084_c2	1250	269.12	521	--	--
OmS|comp73288_c1	309	267.45	291	--	Scaffold protein Nfu/NifU N terminal
OmS|comp94265_c0	11177.2	266.38	2859	Unknown (protein for MGC:184692) [Xenopus (Silurana) tropicalis]	Saposin-like type B, region 1//NOTCH protein//ATP synthase j chain
OmS|comp94567_c0	10399.9	266.14	4069	PREDICTED: mimecan-like [Xenopus (Silurana) tropicalis]	5'-AMP-activated protein kinase beta subunit, interation domain//Leucine Rich Repeat
OmS|comp95188_c0	8784.03	265.82	2298	PREDICTED: keratin, type I cytoskeletal 42-like [Xenopus (Silurana) tropicalis]	Apolipophorin-III precursor (apoLp-III)//TPR/MLP1/MLP2-like protein//RasGAP C-terminus//bZIP transcription factor//Baculovirus polyhedron envelope protein, PEP, C terminus//Leucine-rich repeats of kinetochore protein Cenp-F/LEK1//Intermediate filament protein//UV radiation resistance protein and autophagy-related subunit 14//Septum formation initiator//Myosin tail
OmS|comp76780_c0	1630	265.37	613	--	--
OmS|comp95291_c0	1006.63	264.35	458	cytochrome c oxidase subunit VIa polypeptide 2 [Xenopus (Silurana) tropicalis] >gi|49670632|gb|AAH75281.1| MGC88918 protein [Xenopus (Silurana) tropicalis]	Major Facilitator Superfamily//Cytochrome c oxidase subunit VIa
OmS|comp86035_c0	5466.96	264.32	1520	eukaryotic translation initiation factor 3 subunit E-A [Xenopus laevis] >gi|123911082|sp|Q05AY2.1|EI3EA_XENLA RecName: Full=Eukaryotic translation initiation factor 3 subunit E-A; Short=eIF3e-A; AltName: Full=Eukaryotic translation initiation factor 3 subunit 6-A >gi|116063392|gb|AAI23117.1| Eif3e-a protein [Xenopus laevis] >gi|123959670|gb|AAI28928.1| Eif3e-a protein [Xenopus laevis]	PCI domain
OmS|comp60394_c0	888	264.04	430	small nuclear ribonucleoprotein polypeptide G [Xenopus (Silurana) tropicalis] >gi|138519693|gb|AAI35835.1| LOC100125174 protein [Xenopus (Silurana) tropicalis]	--
OmS|comp89837_c0	4661.95	262.75	1335	lysosomal-associated protein transmembrane 4 alpha [Xenopus (Silurana) tropicalis] >gi|49257726|gb|AAH74539.1| MGC69213 protein [Xenopus (Silurana) tropicalis] >gi|89269029|emb|CAJ83794.1| lysosomal-associated protein transmembrane 4 alpha [Xenopus (Silurana) tropicalis]	4Fe-4S binding domain//Golgi 4-transmembrane spanning transporter
OmS|comp41055_c0	7463.14	262.44	2008	ornithine decarboxylase 1 [Xenopus laevis] >gi|27694591|gb|AAH44004.1| Odc1-prov protein [Xenopus laevis]	Pyridoxal-dependent decarboxylase, C-terminal sheet domain//Pyridoxal-dependent decarboxylase, pyridoxal binding domain
OmS|comp94671_c3	1586.81	262.17	1747	--	Retinal cGMP phosphodiesterase, gamma subunit
OmS|comp83365_c0	4409.69	262.15	1277	Receptor expression-enhancing protein 5 [Rana catesbeiana]	--
OmS|comp77167_c0	4989.24	261.74	1418	interleukin enhancer-binding factor 2 homolog [Xenopus (Silurana) tropicalis] >gi|62510787|sp|Q6P8G1.1|ILF2_XENTR RecName: Full=Interleukin enhancer-binding factor 2 homolog >gi|38174380|gb|AAH61266.1| interleukin enhancer binding factor 2, 45kDa [Xenopus (Silurana) tropicalis] >gi|89271910|emb|CAJ81376.1| interleukin enhancer binding factor 2 [Xenopus (Silurana) tropicalis] >gi|89273866|emb|CAJ8…	Circovirus capsid protein
OmS|comp88123_c0	7097.21	261.25	1928	Na+/K+ -ATPase beta 1 subunit [Xenopus (Silurana) tropicalis] >gi|60416159|gb|AAH90812.1| ATPase, Na+/K+ transporting, beta 1 polypeptide [Xenopus (Silurana) tropicalis] >gi|89269837|emb|CAJ82543.1| ATPase, Na+/K+ transporting, beta 1 polypeptide [Xenopus (Silurana) tropicalis] >gi|89272728|emb|CAJ83168.1| ATPase, Na+/K+ transporting, beta 1 polypeptide [Xenopus (Silurana) tropicalis]	Sodium / potassium ATPase beta chain
OmS|comp95224_c0	1762.26	261.18	643	FK506 binding protein 2, 13kDa precursor [Xenopus laevis] >gi|27694894|gb|AAH43844.1| MGC53657 protein [Xenopus laevis] >gi|80479228|gb|AAI08495.1| MGC53657 protein [Xenopus laevis]	FKBP-type peptidyl-prolyl cis-trans isomerase
OmS|comp87767_c0	231.05	260.93	274	--	--
OmS|comp83367_c0	6881.43	259.22	1889	small ubiquitin-related modifier 3 [Xenopus (Silurana) tropicalis] >gi|148233113|ref|NP_001079759.1| small ubiquitin-related modifier 3 precursor [Xenopus laevis] >gi|82183670|sp|Q6DK72.1|SUMO3_XENTR RecName: Full=Small ubiquitin-related modifier 3; Short=SUMO-3; Flags: Precursor >gi|82187898|sp|Q7SZ22.1|SUMO3_XENLA RecName: Full=Small ubiquitin-related modifier 3; Short=SUMO-3; Flags: Precursor …	ATP synthase protein 8//RNA polymerase Rpb2, domain 7//Ubiquitin family
OmS|comp41075_c0	8681.11	258.6	2331	serotransferrin-B precursor [Xenopus laevis] >gi|82187259|sp|Q6PGT3.1|TRFEB_XENLA RecName: Full=Serotransferrin-B; Flags: Precursor >gi|34785109|gb|AAH56840.1| Tf-b protein [Xenopus laevis]	Transferrin
OmS|comp41003_c0	314.87	258.33	295	--	--
OmS|comp65558_c0	5488.3	258.02	1557	tubulin, alpha 4b [Xenopus laevis] >gi|50414753|gb|AAH77769.1| Mec-12 protein [Xenopus laevis]	Secreted phosphoprotein 24 (Spp-24)//Tubulin C-terminal domain
OmS|comp93217_c2	2073.16	257.85	3490	homeobox protein MSX2 [Eleutherodactylus coqui]	Homeobox domain
OmS|comp77036_c0	2658.18	257.51	868	PREDICTED: hypothetical protein LOC100492723 [Xenopus (Silurana) tropicalis]	--
OmS|comp95197_c0	3433.3	255.51	1064	clathrin, light polypeptide A [Xenopus (Silurana) tropicalis] >gi|38174384|gb|AAH61272.1| clathrin, light chain (Lca) [Xenopus (Silurana) tropicalis] >gi|89267844|emb|CAJ83097.1| clathrin, light polypeptide (Lca) [Xenopus (Silurana) tropicalis]	Clathrin light chain
OmS|comp86023_c0	981.01	255.49	460	PREDICTED: actin-related protein 2/3 complex subunit 2-like, partial [Ornithorhynchus anatinus]	Arp2/3 complex, 34 kD subunit p34-Arc
OmS|comp83344_c0	7203.53	255.17	1995	RecName: Full=Nucleosome assembly protein 1-like 1-A; Short=xNAP1L-A; AltName: Full=Nucleosome assembly protein 1; Short=NAP-1; Short=NAP1; Short=xNAP-1; Short=xNAP1 >gi|66269747|gb|AAY43229.1| nucleosome assembly protein 1 p60A [Xenopus laevis]	Ubiquitin elongating factor core//Nucleosome assembly protein (NAP)
OmS|comp86151_c0	1108.96	255.04	492	protein S100-A13 [Rattus norvegicus]	EF-hand domain pair
OmS|comp87206_c0	52.42	254.85	247	PREDICTED: oocyte zinc finger protein XlCOF7.1-like, partial [Xenopus (Silurana) tropicalis]	LIM domain//F-box domain//Zinc finger, C2H2 type//TFIIH C1-like domain
OmS|comp88878_c0	3923.44	254.65	1188	FPV250 [Rana catesbeiana]	Formiminotransferase-cyclodeaminase
OmS|comp76571_c0	5158.78	254.51	1494	capping protein (actin filament), gelsolin-like [Xenopus (Silurana) tropicalis] >gi|56789414|gb|AAH88012.1| hypothetical LOC496747 [Xenopus (Silurana) tropicalis]	Phosphoribosylglycinamide synthetase, N domain
OmS|comp70734_c0	2922	254.37	1018	cysteine and glycine-rich protein 3 (cardiac LIM protein) [Xenopus (Silurana) tropicalis] >gi|49903726|gb|AAH76911.1| cysteine and glycine-rich protein 2 [Xenopus (Silurana) tropicalis]	Zinc finger found in FPG and IleRS//LIM domain
OmS|comp60720_c0	1603.83	253.2	617	C6orf115 [Rana catesbeiana]	--
OmS|comp91128_c0	3354	253.18	1185	PREDICTED: tubulin beta-4 chain-like isoform 1 [Takifugu rubripes]	Tubulin C-terminal domain
OmS|comp76659_c0	6355.78	253.06	1799	PREDICTED: pyruvate kinase muscle isozyme [Xenopus (Silurana) tropicalis]	Pyruvate kinase, barrel domain//HpcH/HpaI aldolase/citrate lyase family//IMP dehydrogenase / GMP reductase domain
OmS|comp88144_c0	5068.03	253.01	1479	aldo-keto reductase family 1, member B1 (aldose reductase) [Xenopus (Silurana) tropicalis] >gi|54038280|gb|AAH84532.1| aldo-keto reductase family 1, member B7 [Xenopus (Silurana) tropicalis]	--
OmS|comp89852_c0	6651.73	251.93	1880	desmin, gene 1 [Xenopus laevis] >gi|50604005|gb|AAH77922.1| Des-prov protein [Xenopus laevis]	TPR/MLP1/MLP2-like protein//Hr1 repeat//Patched family//bZIP transcription factor//Alpha-acetolactate decarboxylase//Prefoldin subunit//Baculovirus polyhedron envelope protein, PEP, C terminus//Intermediate filament head (DNA binding) region//Ezrin/radixin/moesin family//AN1-like Zinc finger//Intermediate filament protein//Bacillus haemolytic enterotoxin (HBL)//Laminin Domain II//Myosin tail
OmS|comp40989_c0	1196	251.84	525	WD repeat domain 83 opposite strand [Xenopus laevis] >gi|46250139|gb|AAH68836.1| MGC81480 protein [Xenopus laevis]	--
OmS|comp83602_c0	3862.99	250.13	1201	annexin A4 [Rana catesbeiana] >gi|226371990|gb|ACO51620.1| Annexin A4 [Rana catesbeiana]	Ubiquitin associated domain (UBA)//Annexin
OmS|comp68290_c1	491.48	250.08	342	--	Sigma-70, non-essential region//NOA36 protein//Pox virus Ag35 surface protein//Bone sialoprotein II (BSP-II)//Myc amino-terminal region
OmS|comp76060_c0	843.51	249.63	431	TMSB4X protein [Homo sapiens] >gi|112180642|gb|AAI04667.1| TMSB4X protein [Homo sapiens] >gi|112180784|gb|AAH22857.2| TMSB4X protein [Homo sapiens] >gi|112180797|gb|AAH16732.2| TMSB4X protein [Homo sapiens]	WH2 motif//Thymosin beta-4 family
OmS|comp41058_c0	1391.99	249.13	570	--	--
OmS|comp93974_c0	6035.67	249.04	1805	capping protein (actin filament) muscle Z-line, alpha 2 [Xenopus laevis] >gi|49117926|gb|AAH72853.1| MGC80246 protein [Xenopus laevis]	F-actin capping protein alpha subunit//F-actin capping protein, beta subunit
OmS|comp41077_c0	1841.09	248.83	684	Chain A, Crystal Structure Of The Gaba(A) Receptor Associated Protein, Gabarap	Ubiquitin-like autophagy protein Apg12
OmS|comp41062_c0	2129.59	248.82	757	PREDICTED: hypothetical protein LOC100488437 [Xenopus (Silurana) tropicalis]	Interferon-induced transmembrane protein
OmS|comp94672_c0	6228.8	247.7	3175	Avidin precursor [Rana catesbeiana]	--
OmS|comp88079_c0	5354.34	247.65	1579	uncharacterized protein LOC495380 [Xenopus laevis] >gi|54311264|gb|AAH84848.1| LOC495380 protein [Xenopus laevis]	STAT protein, all-alpha domain//Calponin homology (CH) domain
OmS|comp66365_c0	1995.52	247.39	726	protein transport protein Sec61 subunit gamma [Xenopus laevis] >gi|284413762|ref|NP_001165130.1| Sec61 gamma subunit [Xenopus laevis] >gi|301621236|ref|XP_002939959.1| PREDICTED: protein transport protein Sec61 subunit gamma-like [Xenopus (Silurana) tropicalis] >gi|82181590|sp|Q66KU2.1|SC61G_XENLA RecName: Full=Protein transport protein Sec61 subunit gamma >gi|51593193|gb|AAH78558.1| Unknown (pro…	SecE/Sec61-gamma subunits of protein translocation complex
OmS|comp90462_c0	4794.61	247	1440	transgelin 2 [Xenopus (Silurana) tropicalis] >gi|39850127|gb|AAH64157.1| hypothetical protein MGC75598 [Xenopus (Silurana) tropicalis]	Calponin homology (CH) domain
OmS|comp92008_c0	1992.95	247	756	PREDICTED: immediate early response gene 2 protein-like [Xenopus (Silurana) tropicalis]	Biliverdin reductase, catalytic
OmS|comp65653_c0	6116.89	246.35	1781	phosphoglycerate kinase 1 [Rana sylvatica]	Phosphoglycerate kinase
OmS|comp85952_c1	3474	245.18	1486	actin-related protein 2 [Xenopus (Silurana) tropicalis] >gi|82194173|sp|Q5BL41.1|ARP2_XENTR RecName: Full=Actin-related protein 2; AltName: Full=Actin-like protein 2 >gi|60618407|gb|AAH90611.1| ARP2 actin-related protein 2 homolog [Xenopus (Silurana) tropicalis]	--
OmS|comp76042_c0	7462.02	245.03	2179	MGC80203 protein [Xenopus laevis] >gi|49117152|gb|AAH72837.1| MGC80203 protein [Xenopus laevis]	PEP-utilising enzyme, N-terminal//B-box zinc finger
OmS|comp95237_c0	3200.21	243.64	1045	C-type lectin domain family 3, member B precursor [Xenopus (Silurana) tropicalis] >gi|56971206|gb|AAH88053.1| C-type lectin domain family 3, member B [Xenopus (Silurana) tropicalis]	Homeobox associated leucine zipper//Septum formation initiator//Basic region leucine zipper//Lectin C-type domain
OmS|comp41533_c0	1053.84	243.25	491	cytochrome b-c1 complex subunit 9 [Xenopus laevis] >gi|163916135|gb|AAI57478.1| LOC100137668 protein [Xenopus laevis]	Ubiquinol-cytochrome C reductase, UQCRX/QCR9 like
OmS|comp41056_c0	2565.84	241.87	886	Stathmin-1-A [Rana catesbeiana]	Cdc37 N terminal kinase binding//Stathmin family
OmS|comp82976_c0	8.66	241.26	201	MHC class Ia alpha antigen, partial [Rana yavapaiensis]	Class I Histocompatibility antigen, domains alpha 1 and 2
OmS|comp43212_c0	1373	240.93	577	PREDICTED: resistin-like [Cavia porcellus]	Resistin
OmS|comp94868_c0	3104.74	240.92	7040	PREDICTED: putative nuclease HARBI1-like [Oryzias latipes]	Adenosylmethionine decarboxylase//GTPase-activator protein for Ras-like GTPase//[2Fe-2S] binding domain
OmS|comp60490_c0	1430	238.31	596	selenoprotein W [Danio rerio] >gi|284413680|ref|NP_001165152.1| selenoprotein W, 1 [Xenopus (Silurana) tropicalis] >gi|29648542|gb|AAO86696.1| selenoprotein W1 [Danio rerio] >gi|156229948|gb|AAI52098.1| Selenoprotein W, 1 [Danio rerio] >gi|170287759|gb|AAI60969.1| LOC100145402 protein [Xenopus (Silurana) tropicalis]	--
OmS|comp65791_c0	2718.3	238.05	937	--	Floricaula / Leafy protein
OmS|comp41634_c0	2390.65	237.82	851	Endothelial differentiation-related factor 1 homolog [Rana catesbeiana]	Helix-turn-helix
OmS|comp95199_c0	8948.07	237.14	2593	ZFP36 ring finger protein [Xenopus laevis] >gi|4580020|gb|AAD24207.1|AF061980_1 CCCH zinc finger protein C3H-1 [Xenopus laevis] >gi|51950038|gb|AAH82435.1| C3H-1 protein [Xenopus laevis] >gi|80477840|gb|AAI08849.1| C3H-1 protein [Xenopus laevis]	Zinc finger C-x8-C-x5-C-x3-H type (and similar)
OmS|comp83559_c0	2021.72	235.78	758	oligosaccharyltransferase complex subunit ostc-B [Xenopus laevis] >gi|82179561|sp|Q5M9B7.1|OSACB_XENLA RecName: Full=Oligosaccharyltransferase complex subunit ostc-B >gi|56540932|gb|AAH87303.1| LOC496140 protein [Xenopus laevis]	--
OmS|comp95285_c0	829.99	235.66	440	39S ribosomal protein L52, mitochondrial precursor [Xenopus laevis] >gi|82225829|sp|Q4V7Q1.1|RM52_XENLA RecName: Full=39S ribosomal protein L52, mitochondrial; Short=L52mt; Short=MRP-L52; Flags: Precursor >gi|66911776|gb|AAH97777.1| MGC115481 protein [Xenopus laevis]	--
OmS|comp88907_c1	3565.69	234.9	2190	transmembrane emp24 protein transport domain containing 9 precursor [Xenopus (Silurana) tropicalis] >gi|54261696|gb|AAH84535.1| hypothetical LOC496564 [Xenopus (Silurana) tropicalis] >gi|89268685|emb|CAJ82691.1| transmembrane emp24 protein tra [Xenopus (Silurana) tropicalis]	emp24/gp25L/p24 family/GOLD//Lysis protein
OmS|comp41596_c0	1406	232.46	599	PREDICTED: hypothetical protein LOC100714763 [Cavia porcellus]	Anaphase-promoting complex subunit 11 RING-H2 finger//Zinc finger, C3HC4 type (RING finger)//Ring finger domain//RING-H2 zinc finger//Mago binding//zinc-RING finger domain
OmS|comp76520_c0	1758.17	231.17	697	Xp8 protein [Xenopus laevis] >gi|15146352|dbj|BAB33387.2| XP8 [Xenopus laevis] >gi|213623150|gb|AAI69359.1| Xp8 protein [Xenopus laevis] >gi|213625972|gb|AAI69387.1| Xp8 protein [Xenopus laevis]	--
OmS|comp94074_c0	628.96	230.58	390	--	--
OmS|comp41065_c0	1907.38	230.12	740	similar to thioredoxin-like protein, partial [Ectocarpus siliculosus]	Late endosomal/lysosomal adaptor and MAPK and MTOR activator//Thioredoxin//Mitosis protein DIM1//AhpC/TSA family//Redoxin//Glutaredoxin//DSBA-like thioredoxin domain
OmS|comp91668_c0	3989.62	230	1310	peroxiredoxin 6 [Xenopus laevis] >gi|32450305|gb|AAH54309.1| MGC64582 protein [Xenopus laevis] >gi|343479685|gb|AEM44543.1| peroxiredoxin 6 [Xenopus laevis]	Redoxin//Receptor serine/threonine kinase//AhpC/TSA family//C-terminal domain of 1-Cys peroxiredoxin
OmS|comp40997_c0	1229.86	229.92	555	--	--
OmS|comp83579_c0	5446.37	229.48	1712	Hepatitis A virus cellular receptor 1 homolog precursor [Rana catesbeiana]	Alphaherpesvirus glycoprotein E//Alphaherpesvirus glycoprotein I
OmS|comp87767_c1	4873.94	228.8	1559	basic leucine zipper and W2 domain-containing protein 1 [Xenopus (Silurana) tropicalis] >gi|82186243|sp|Q6P2Z0.1|BZW1_XENTR RecName: Full=Basic leucine zipper and W2 domain-containing protein 1 >gi|39795601|gb|AAH64244.1| hypothetical protein MGC76227 [Xenopus (Silurana) tropicalis] >gi|54673717|gb|AAH84993.1| hypothetical protein MGC76227 [Xenopus (Silurana) tropicalis] >gi|89273748|emb|CAJ81701…	eIF4-gamma/eIF5/eIF2-epsilon
OmS|comp65222_c0	6391.21	227.93	1983	stress-induced-phosphoprotein 1 [Xenopus (Silurana) tropicalis] >gi|39850030|gb|AAH64232.1| stress-induced-phosphoprotein 1 (Hsp70/Hsp90-organizing protein) [Xenopus (Silurana) tropicalis] >gi|89272014|emb|CAJ83139.1| stress-induced-phosphoprotein 1 (Hsp70/Hsp90-organizing protein) [Xenopus (Silurana) tropicalis]	Prefoldin subunit//Tetratricopeptide repeat//Tetratricopeptide repeat//DREPP plasma membrane polypeptide//Tetratricopeptide repeat//Tetratricopeptide repeat
OmS|comp41206_c0	1260.08	226.81	568	PREDICTED: NADH dehydrogenase [ubiquinone] 1 beta subcomplex subunit 11, mitochondrial-like [Monodelphis domestica]	--
OmS|comp93227_c2	7394.91	226.4	4460	uncharacterized protein LOC100216148 precursor [Xenopus (Silurana) tropicalis] >gi|195539690|gb|AAI68121.1| Unknown (protein for MGC:186174) [Xenopus (Silurana) tropicalis]	Tetrahydromethanopterin S-methyltransferase, subunit G//ADP-specific Phosphofructokinase/Glucokinase conserved region
OmS|comp94722_c0	6605.57	225.97	2058	glycoprotein (transmembrane) nmb precursor [Xenopus (Silurana) tropicalis] >gi|195539660|gb|AAI68052.1| gpnmb protein [Xenopus (Silurana) tropicalis]	--
OmS|comp83592_c0	3156.54	225.58	1099	claudin 7 [Xenopus laevis] >gi|23867783|dbj|BAC21015.1| claudin7L1 [Xenopus laevis] >gi|28981301|gb|AAH48771.1| MGC53400 protein [Xenopus laevis]	PMP-22/EMP/MP20/Claudin tight junction//PMP-22/EMP/MP20/Claudin family//Clc-like
OmS|comp91137_c0	378.69	224.39	551	RecName: Full=Integumentary mucin C.1; AltName: Full=FIM-C.1 >gi|951460|gb|AAA74725.1| FIM-C.1, partial [Xenopus laevis]	--
OmS|comp86110_c0	4470.23	223.44	1785	LOC494840 protein [Xenopus laevis]	Wall-associated receptor kinase galacturonan-binding
OmS|comp94562_c2	2026.9	223.03	1041	--	--
OmS|comp41068_c0	8771.54	222.98	2694	tyrosine 3-monooxygenase/tryptophan 5-monooxygenase activation protein, epsilon polypeptide [Xenopus laevis] >gi|2895518|gb|AAC41251.1| 14-3-3 protein epsilon [Xenopus laevis] >gi|27924430|gb|AAH45025.1| Ywhae-prov protein [Xenopus laevis]	--
OmS|comp94390_c0	10504.5	222.89	4584	uncharacterized protein LOC431886 precursor [Xenopus laevis] >gi|47124690|gb|AAH70589.1| MGC81160 protein [Xenopus laevis]	MG2 domain//A-macroglobulin receptor//A-macroglobulin complement component//Alpha-2-macroglobulin family//Seminal vesicle autoantigen (SVA)
OmS|comp94705_c0	7315.2	222.2	4463	integrin, beta 1 (fibronectin receptor, beta polypeptide, antigen CD29 includes MDF2, MSK12) precursor [Xenopus (Silurana) tropicalis] >gi|38649395|gb|AAH63214.1| integrin beta 1 (fibronectin receptor beta) [Xenopus (Silurana) tropicalis]	--
OmS|comp60650_c0	4325	222.08	1444	betaine--homocysteine S-methyltransferase 1 [Xenopus laevis] >gi|82180300|sp|Q5XGM3.1|BHMT1_XENLA RecName: Full=Betaine--homocysteine S-methyltransferase 1 >gi|54261499|gb|AAH84414.1| Bhmt protein [Xenopus laevis]	Homocysteine S-methyltransferase
OmS|comp76297_c0	2492	221.63	926	Actin-related protein 2/3 complex subunit 3 [Rana catesbeiana]	ARP2/3 complex ARPC3 (21 kDa) subunit
OmS|comp69408_c0	1681.2	220.13	699	myosin, light chain 10, regulatory [Xenopus (Silurana) tropicalis] >gi|187469838|gb|AAI67140.1| LOC100170437 protein [Xenopus (Silurana) tropicalis]	EF hand//EF-hand domain//EF-hand domain pair//EF hand
OmS|comp83568_c0	2022	219.92	797	NADH dehydrogenase (ubiquinone) 1 beta subcomplex, 10, 22kDa [Xenopus laevis] >gi|49257411|gb|AAH73425.1| MGC80906 protein [Xenopus laevis]	Cytochrome oxidase c subunit VIb
OmS|comp91247_c0	5292.3	219.88	1740	ARP3 actin-related protein 3 homolog [Xenopus (Silurana) tropicalis] >gi|39849985|gb|AAH64225.1| ARP3 actin-related protein 3 homolog [Xenopus (Silurana) tropicalis] >gi|49670660|gb|AAH75462.1| ARP3 actin-related protein 3 homolog [Xenopus (Silurana) tropicalis]	MreB/Mbl protein//Sugar efflux transporter for intercellular exchange
OmS|comp93771_c0	1615	218.78	2928	PREDICTED: hypothetical protein LOC100489413 [Xenopus (Silurana) tropicalis]	Mad1 and Cdc20-bound-Mad2 binding
OmS|comp60356_c0	2406	217.98	913	integral membrane protein 2A [Xenopus (Silurana) tropicalis] >gi|49257760|gb|AAH74629.1| MGC69199 protein [Xenopus (Silurana) tropicalis]	--
OmS|comp94790_c0	26.45	217.87	218	--	--
OmS|comp95215_c0	286.27	217.84	301	--	--
OmS|comp95198_c0	5964.01	217.25	1946	eukaryotic translation initiation factor 3 subunit D [Xenopus (Silurana) tropicalis] >gi|82186668|sp|Q6P8G0.1|EIF3D_XENTR RecName: Full=Eukaryotic translation initiation factor 3 subunit D; Short=eIF3d; AltName: Full=Eukaryotic translation initiation factor 3 subunit 7 >gi|38174024|gb|AAH61267.1| eukaryotic translation initiation factor 3 subunit 7 [Xenopus (Silurana) tropicalis] >gi|89270938|emb…	Eukaryotic translation initiation factor 3 subunit 7 (eIF-3)
OmS|comp94584_c2	3381.69	216.97	2524	ADP-ribosylation factor-like 1 [Xenopus (Silurana) tropicalis] >gi|60552280|gb|AAH91585.1| ADP-ribosylation factor-like 1 [Xenopus (Silurana) tropicalis] >gi|89273791|emb|CAJ81823.1| ADP-ribosylation factor-like 1 [Xenopus (Silurana) tropicalis]	Ethanolamine utilisation - propanediol utilisation//Ras family//50S ribosome-binding GTPase//G-protein alpha subunit//ABC transporter//ADP-ribosylation factor family//Elongation factor Tu GTP binding domain//Miro-like protein//Gtr1/RagA G protein conserved region
OmS|comp41156_c0	9	216.07	203	odorranalectin-HN1 antimicrobial peptide precursor [Odorrana hainanensis]	--
OmS|comp94510_c1	3119.42	215.84	1556	four and a half LIM domains 1 [Xenopus (Silurana) tropicalis] >gi|49522398|gb|AAH75413.1| four and a half LIM domains 1 [Xenopus (Silurana) tropicalis]	Ureidoglycolate hydrolase//LIM domain
OmS|comp83607_c0	1019.3	215.52	516	--	--
OmS|comp41144_c0	498.83	215.51	364	NADH dehydrogenase 1 subunit C1, mitochondrial precursor [Callorhinchus milii]	NADH dehydrogenase [ubiquinone] 1 subunit C1, mitochondrial
OmS|comp77248_c0	1269	215.47	589	PREDICTED: melanoma antigen recognized by T-cells 1 isoform 1 [Xenopus (Silurana) tropicalis] >gi|301609323|ref|XP_002934218.1| PREDICTED: melanoma antigen recognized by T-cells 1 isoform 2 [Xenopus (Silurana) tropicalis]	--
OmS|comp86108_c0	4128.01	214.58	1647	granulin precursor [Xenopus laevis] >gi|29476824|gb|AAH48224.1| Grn-prov protein [Xenopus laevis]	--
OmS|comp76073_c0	1761.77	214.19	736	huntingtin interacting protein K [Xenopus laevis] >gi|51593146|gb|AAH78471.1| MGC85228 protein [Xenopus laevis]	--
OmS|comp41105_c0	1707	214.15	720	Chain A, Solution Structure Of Mouse Er	Enhancer of rudimentary
OmS|comp41475_c0	2990.76	213.73	1099	adenylate kinase 1 [Xenopus (Silurana) tropicalis] >gi|147903781|ref|NP_001085451.1| adenylate kinase 1 [Xenopus laevis] >gi|49119098|gb|AAH72785.1| Ak1a protein [Xenopus laevis] >gi|49904032|gb|AAH76704.1| adenylate kinase 1 [Xenopus (Silurana) tropicalis] >gi|89267415|emb|CAJ83224.1| adenylate kinase 1 [Xenopus (Silurana) tropicalis]	NB-ARC domain//Zeta toxin//Deoxynucleoside kinase
OmS|comp93189_c3	2269	213.69	1215	--	--
OmS|comp83348_c0	1527.1	213.27	669	PREDICTED: actin, alpha cardiac muscle 1-like isoform 2 [Anolis carolinensis]	--
OmS|comp83632_c0	8561.14	212.99	2748	eukaryotic translation initiation factor 3, subunit B [Xenopus (Silurana) tropicalis]	RNA recognition motif. (a.k.a. RRM, RBD, or RNP domain)
OmS|comp59852_c0	2392	212.43	927	Proteasome subunit alpha type-6 [Rana catesbeiana]	Proteasome subunit//Proteasome subunit A N-terminal signature
OmS|comp95246_c0	2364.63	212.1	920	ras-related protein Rab-11A [Gallus gallus] >gi|82233797|sp|Q5ZJN2.1|RB11A_CHICK RecName: Full=Ras-related protein Rab-11A; Flags: Precursor >gi|53133464|emb|CAG32061.1| hypothetical protein RCJMB04_16p4 [Gallus gallus]	Miro-like protein//Gtr1/RagA G protein conserved region//Protein of unknown function, DUF258//Elongation factor Tu GTP binding domain//ADP-ribosylation factor family//Ferrous iron transport protein B//ABC transporter//Ras family//Epstein Barr virus nuclear antigen-1, DNA-binding domain//50S ribosome-binding GTPase//Ethanolamine utilisation - propanediol utilisation
OmS|comp90377_c0	162.88	211.37	279	predicted protein [Nematostella vectensis] >gi|156226894|gb|EDO47701.1| predicted protein [Nematostella vectensis]	Neurotransmitter-gated ion-channel transmembrane region//Extensin-like region//Photosystem II Pbs27
OmS|comp40995_c0	1041.03	210.9	529	PREDICTED: NADH dehydrogenase [ubiquinone] 1 alpha subcomplex subunit 12-like [Anolis carolinensis]	--
OmS|comp76463_c0	2171.02	210.68	870	PREDICTED: ubiquitin-fold modifier-conjugating enzyme 1 [Xenopus (Silurana) tropicalis]	Ubiquitin-conjugating enzyme//RWD domain
OmS|comp60174_c0	3736.02	210.18	1337	ribosomal protein L3-like [Xenopus (Silurana) tropicalis] >gi|60688143|gb|AAH91070.1| MGC108366 protein [Xenopus (Silurana) tropicalis]	Ribosomal protein L3//Type I phosphodiesterase / nucleotide pyrophosphatase
OmS|comp86160_c1	2115.93	210.16	852	--	--
OmS|comp40985_c0	842	208.91	472	Death-associated protein-like 1-A [Rana catesbeiana]	--
OmS|comp85787_c1	377.14	208.78	332	--	WAP-type (Whey Acidic Protein) 'four-disulfide core'
OmS|comp66105_c0	52	208.47	231	--	Keratin, high-sulphur matrix protein//WAP-type (Whey Acidic Protein) 'four-disulfide core'
OmS|comp94615_c3	1725.07	207.95	1265	myeloid differentiation primary response protein MyD88-A [Xenopus laevis] >gi|82177542|sp|Q9DF60.1|MY88A_XENLA RecName: Full=Myeloid differentiation primary response protein MyD88-A; AltName: Full=Toll/IL-1 receptor binding protein MyD88-A >gi|9965396|gb|AAG10073.1| Toll/IL-1 receptor binding protein MyD88 [Xenopus laevis] >gi|54038162|gb|AAH84238.1| Myd88-A protein [Xenopus laevis]	TIR domain//Death domain//TIR domain
OmS|comp93257_c1	196.62	206.67	1086	--	--
OmS|comp94424_c0	1977.18	206.35	4760	Low density lipoprotein receptor-1 [Xenopus laevis]	EGF-like domain//UBA/TS-N domain//Mediator complex subunit 13 C-terminal//Calcium-binding EGF domain//Low-density lipoprotein receptor domain class A
OmS|comp88029_c0	7596.02	206.24	3407	PREDICTED: 14-3-3 protein zeta/delta-like [Ornithorhynchus anatinus]	Flagellar motor switch protein FliM
OmS|comp41066_c0	5251.71	206.21	1830	prostaglandin-E synthase 3 [Xenopus (Silurana) tropicalis] >gi|54311520|gb|AAH84900.1| telomerase binding protein, p23 [Xenopus (Silurana) tropicalis] >gi|89273416|emb|CAJ82995.1| prostaglandin E synthase 3 (cytosolic) [Xenopus (Silurana) tropicalis]	Resistin//Protein kinase C terminal domain//Hydantoinase B/oxoprolinase
OmS|comp93993_c0	12817.2	205.99	4189	biglycan precursor [Xenopus laevis] >gi|21542181|sp|Q9IB75.1|PGS1_XENLA RecName: Full=Biglycan; Flags: Precursor >gi|6759315|dbj|BAA90246.1| biglycan [Xenopus laevis] >gi|213623926|gb|AAI70407.1| BGN protein [Xenopus laevis] >gi|213626927|gb|AAI70409.1| BGN protein [Xenopus laevis]	FGGY family of carbohydrate kinases, C-terminal domain//Helix-turn-helix domain//Leucine Rich Repeat
OmS|comp93734_c0	6554.42	205.83	6558	PREDICTED: hypothetical protein LOC100490199 [Xenopus (Silurana) tropicalis]	Mitochondrial ribosome protein 63//HAMP domain//pKID domain
OmS|comp91820_c0	9546.24	205.21	3146	PREDICTED: extracellular matrix protein 1 [Loxodonta africana]	Serum albumin family//Extracellular matrix protein 1 (ECM1)
OmS|comp76888_c0	5344.66	204.98	2137	annexin A7 [Xenopus (Silurana) tropicalis] >gi|45786158|gb|AAH68035.1| annexin A7 [Xenopus (Silurana) tropicalis] >gi|49899004|gb|AAH76713.1| annexin A7 [Xenopus (Silurana) tropicalis]	Annexin
OmS|comp88872_c0	1856.9	204.81	800	PREDICTED: cathelicidin antimicrobial peptide-like [Equus caballus]	Cathelicidin//Cystatin domain//Secreted phosphoprotein 24 (Spp-24)
OmS|comp41096_c0	1956	203.93	822	transcription elongation factor B (SIII), polypeptide 2 (18kDa, elongin B) [Xenopus laevis] >gi|33991837|gb|AAH56504.1| Tceb2-prov protein [Xenopus laevis]	Ubiquitin family
OmS|comp75888_c0	364	203.29	331	--	--
OmS|comp90138_c0	1032.4	203.27	538	--	--
OmS|comp41443_c0	2248.97	202.88	916	glutathione S-transferase theta 1 [Xenopus laevis] >gi|47937622|gb|AAH72203.1| MGC81156 protein [Xenopus laevis]	Glutathione S-transferase, N-terminal domain//Glutathione S-transferase, N-terminal domain//Glutathione S-transferase, N-terminal domain
OmS|comp64350_c0	4597.08	202.37	1648	cytochrome b-245, alpha polypeptide [Xenopus (Silurana) tropicalis]	Ribosomal L38e protein family//Cytochrome Cytochrome b558 alpha-subunit
OmS|comp83493_c0	1651.35	202.33	732	PREDICTED: NADH dehydrogenase [ubiquinone] 1 beta subcomplex subunit 9-like [Anolis carolinensis]	--
OmS|comp73052_c0	530	201.34	384	PREDICTED: cytochrome c oxidase subunit 7A1, mitochondrial-like [Xenopus (Silurana) tropicalis]	Cytochrome c oxidase subunit VIIa
OmS|comp94407_c3	4259.11	201.07	2156	--	--
OmS|comp86179_c0	3170.44	201.01	1211	calpain, small subunit 1 [Xenopus laevis] >gi|51950067|gb|AAH82462.1| MGC84330 protein [Xenopus laevis]	EF-hand domain pair//Adenylate cyclase associated (CAP) N terminal//EF hand//EF hand//EF-hand domain
OmS|comp88037_c0	4317.17	200.94	1600	heterogeneous nuclear ribonucleoprotein C [Xenopus laevis] >gi|133263|sp|P19600.1|HNRPC_XENLA RecName: Full=Heterogeneous nuclear ribonucleoprotein C; Short=hnRNP C; AltName: Full=hnRNP core protein C >gi|623600|gb|AAA60937.1| C protein [Xenopus laevis] >gi|49257202|gb|AAH71084.1| LOC397793 protein [Xenopus laevis]	RNA recognition motif. (a.k.a. RRM, RBD, or RNP domain)//LUC7 N_terminus//Autophagy protein Apg6
OmS|comp41057_c0	15752.9	200.78	5156	high density lipoprotein binding protein (vigilin) [Xenopus (Silurana) tropicalis] >gi|49899939|gb|AAH76949.1| high density lipoprotein binding protein (vigilin) [Xenopus (Silurana) tropicalis]	Strictosidine synthase//KH domain//KH domain//NusA-like KH domain//KH domain//Respiratory-chain NADH dehydrogenase 51 Kd subunit//Hepatitis core protein, putative zinc finger//Trehalose-phosphatase
OmS|comp93272_c0	9	200.53	214	C2H2 zinc finger ddT [Glandirana rugosa]	--
OmS|comp95300_c0	2110.99	200.49	881	PREDICTED: 28 kDa heat- and acid-stable phosphoprotein [Gallus gallus]	--
OmS|comp93482_c1	2887.76	200.26	1443	--	--
OmS|comp90333_c0	3908.83	200.16	1481	myeloid cell leukemia-1 [Bufo japonicus formosus]	Apoptosis regulator proteins, Bcl-2 family
OmS|comp83575_c0	577	200.02	480	--	--
OmS|comp86177_c0	1642.98	199.75	736	hypothetical protein [Hymenochirus curtipes]	--
OmS|comp94562_c0	1818	199.45	792	syndecan 4 precursor [Xenopus (Silurana) tropicalis] >gi|165971363|gb|AAI58309.1| LOC100144973 protein [Xenopus (Silurana) tropicalis]	Peptidase family M50
OmS|comp93465_c1	1641.96	199.25	966	Immunoglobulin iota chain precursor [Rana catesbeiana]	--
OmS|comp94350_c0	2584.36	199.14	2143	--	Lysosome-associated membrane glycoprotein (Lamp)//Prokaryotic cytochrome b561//Dystroglycan (Dystrophin-associated glycoprotein 1)//Tetraspanin family
OmS|comp41106_c0	4811.67	198.22	1746	eukaryotic translation initiation factor 4A1 [Xenopus laevis] >gi|46329822|gb|AAH68800.1| LOC443739 protein [Xenopus laevis] >gi|76780122|gb|AAI06280.1| LOC443739 protein [Xenopus laevis]	DEAD/DEAH box helicase//Helicase conserved C-terminal domain//Type III restriction enzyme, res subunit//Zinc finger, C3HC4 type (RING finger)//tRNA synthetases class I (W and Y)//Flavivirus DEAD domain//UvrD/REP helicase N-terminal domain
OmS|comp86111_c0	3953.88	198.22	1510	PREDICTED: keratin, type I cytoskeletal 15-like [Xenopus (Silurana) tropicalis]	SCAN domain//Intermediate filament protein//TPR/MLP1/MLP2-like protein//Growth-arrest specific micro-tubule binding//Myosin tail//Bacillus haemolytic enterotoxin (HBL)//Septum formation initiator
OmS|comp60876_c0	864.61	198.12	493	NADH dehydrogenase 1 alpha subcomplex subunit 5 [Rana catesbeiana]	Bromodomain//ETC complex I subunit conserved region
OmS|comp40986_c0	1374.04	198.04	655	hypothetical protein EGM_02132 [Macaca fascicularis]	--
OmS|comp93808_c0	2022.42	197.69	956	Unknown (protein for MGC:161117) [Xenopus laevis]	--
OmS|comp94632_c0	3942.83	197.62	2717	major vault protein [Xenopus laevis] >gi|82187170|sp|Q6PF69.1|MVP_XENLA RecName: Full=Major vault protein; Short=MVP >gi|34784593|gb|AAH57708.1| MGC68839 protein [Xenopus laevis]	Rotavirus major capsid protein VP6
OmS|comp66747_c0	3300	197.48	1270	PREDICTED: hypothetical protein LOC100492723 [Xenopus (Silurana) tropicalis]	--
OmS|comp83578_c0	5316	197.3	1914	chaperonin containing TCP1, subunit 4 (delta) [Xenopus (Silurana) tropicalis]	TCP-1/cpn60 chaperonin family
OmS|comp94781_c1	4340.15	197.27	2889	PREDICTED: serine/arginine-rich splicing factor 6 [Equus caballus]	RNA recognition motif. (a.k.a. RRM, RBD, or RNP domain)
OmS|comp83606_c0	5490.38	197.15	1971	--	--
OmS|comp83494_c0	2399.01	196.94	985	Snrpn-prov protein [Xenopus laevis]	Repressor of phase-1 flagellin
OmS|comp83636_c0	1005.52	196.74	540	heat shock factor binding protein 1 [Xenopus laevis] >gi|133737068|gb|AAI33780.1| Hsbp1a protein [Xenopus laevis]	Flagellar hook-associated protein 2 C-terminus//Plant ATP synthase F0//Baculovirus polyhedron envelope protein, PEP, C terminus//Chemotaxis phosphatase, CheZ//Somatotropin hormone family//CorA-like Mg2+ transporter protein//Haemagglutinin//Phage capsid scaffolding protein (GPO) serine peptidase
OmS|comp94190_c1	495	196.34	377	--	--
OmS|comp40984_c0	918.58	195.54	514	--	--
OmS|comp83608_c0	2087.99	195.07	892	proteasome beta 4 subunit [Xenopus (Silurana) tropicalis] >gi|55778114|gb|AAH86496.1| proteasome (prosome macropain) subunit beta type 4 [Xenopus (Silurana) tropicalis]	Proteasome subunit//Dihydrouridine synthase (Dus)
OmS|comp92456_c1	2229.26	194.95	938	--	--
OmS|comp93268_c0	5777.09	194.88	2084	legumain precursor [Xenopus (Silurana) tropicalis] >gi|49523231|gb|AAH75316.1| legumain [Xenopus (Silurana) tropicalis]	Subunit 17 of Mediator complex//Peptidase C13 family
OmS|comp93084_c0	1392.94	194.57	727	PREDICTED: chromobox protein homolog 3-like isoform 1 [Anolis carolinensis] >gi|327274643|ref|XP_003222086.1| PREDICTED: chromobox protein homolog 3-like isoform 3 [Anolis carolinensis]	Chromo shadow domain//KorB C-terminal beta-barrel domain
OmS|comp88907_c0	282	193.54	310	--	--
OmS|comp90159_c0	4559.69	193.41	1713	serpin B5 [Xenopus laevis] >gi|82200977|sp|Q6GLQ1.1|SPB5_XENLA RecName: Full=Serpin B5 >gi|49257692|gb|AAH74408.1| MGC84405 protein [Xenopus laevis]	--
OmS|comp92305_c0	3898.17	192.79	2838	RecName: Full=PDZ and LIM domain protein 7 >gi|47939746|gb|AAH72179.1| Pdlim7 protein [Xenopus laevis]	LIM domain
OmS|comp40998_c0	1267	192.77	632	microsomal glutathione S-transferase 3-like [Xenopus (Silurana) tropicalis] >gi|89268891|emb|CAJ82262.1| microsomal glutathione S-transferase 3-like [Xenopus (Silurana) tropicalis] >gi|189442701|gb|AAI67568.1| LOC734071 protein [Xenopus (Silurana) tropicalis]	--
OmS|comp93315_c0	7141.25	190.95	2576	hypothetical protein LOC100135069 [Xenopus (Silurana) tropicalis] >gi|213625737|gb|AAI71228.1| hypothetical protein LOC100135069 [Xenopus (Silurana) tropicalis]	Membrane-associating domain
OmS|comp86093_c0	1737.03	190.9	791	signal sequence receptor gamma subunit a [Xenopus laevis] >gi|27735441|gb|AAH41301.1| MGC53595 protein [Xenopus laevis]	Translocon-associated protein, gamma subunit (TRAP-gamma)
OmS|comp91298_c0	2542.01	190.81	3890	--	--
OmS|comp94117_c1	289.94	190.67	314	--	--
OmS|comp89771_c0	97	190.32	718	--	--
OmS|comp93621_c0	1009.98	189.89	752	--	--
OmS|comp68947_c0	4092.83	189.85	1615	hypothetical protein PANDA_003724 [Ailuropoda melanoleuca]	RNA recognition motif. (a.k.a. RRM, RBD, or RNP domain)
OmS|comp76566_c0	734	189.59	462	--	--
OmS|comp92771_c0	318.28	188.97	438	--	--
OmS|comp41505_c0	886	188.92	532	Hepatitis B virus X-interacting protein [Rana catesbeiana]	--
OmS|comp92156_c4	728.1	188.86	1602	TP53-regulated inhibitor of apoptosis 1-B [Xenopus laevis] >gi|82182364|sp|Q6DD38.1|TRIAB_XENLA RecName: Full=TP53-regulated inhibitor of apoptosis 1-B; AltName: Full=p53-inducible cell-survival factor-B; Short=p53csv-B >gi|50417983|gb|AAH77791.1| MGC80384 protein [Xenopus laevis]	Protein of unknown function (DUF1143)
OmS|comp77354_c0	1980.06	188.62	879	Transposable element Tcb1 transposase [Dicentrarchus labrax]	Magnesium chelatase, subunit ChlI
OmS|comp94694_c0	4361.61	188.46	3634	transmembrane protein 180 [Xenopus laevis] >gi|54038434|gb|AAH84244.1| LOC495079 protein [Xenopus laevis]	ATP synthase subunit H//Eukaryotic cytochrome b561
OmS|comp86160_c0	2583.25	188.24	1082	claudin 4 [Bufo japonicus] >gi|407031624|gb|AFS68372.1| claudin 4 [Bufo japonicus]	V-type ATPase 116kDa subunit family//PMP-22/EMP/MP20/Claudin tight junction//PMP-22/EMP/MP20/Claudin family
OmS|comp76307_c0	4305	188.19	1658	ubiquinol-cytochrome c reductase core protein II [Xenopus laevis] >gi|50418237|gb|AAH77311.1| Uqcrc2 protein [Xenopus laevis] >gi|77748481|gb|AAI06253.1| Uqcrc2 protein [Xenopus laevis]	--
OmS|comp94156_c1	2086	187.91	917	pleckstrin homology-like domain family A member 2 [Xenopus laevis] >gi|226699814|sp|A1L2W9.1|PHLA2_XENLA RecName: Full=Pleckstrin homology-like domain family A member 2; AltName: Full=Imprinted in placenta and liver protein >gi|120538051|gb|AAI29750.1| LOC100036975 protein [Xenopus laevis]	--
OmS|comp94257_c0	1144.92	187.68	1271	--	--
OmS|comp93526_c0	1866.38	187.63	931	PREDICTED: uncharacterized protein ENSP00000244321 homolog [Anolis carolinensis]	--
OmS|comp76903_c0	3050.93	187.57	1242	protein BCCIP homolog [Xenopus laevis] >gi|82184222|sp|Q6GNI0.1|BCCIP_XENLA RecName: Full=Protein BCCIP homolog >gi|49257427|gb|AAH73531.1| MGC82792 protein [Xenopus laevis]	Centromere protein B dimerisation domain
OmS|comp65701_c0	15395.6	187.38	5389	actinin, alpha 3 [Xenopus (Silurana) tropicalis] >gi|195539819|gb|AAI67932.1| Unknown (protein for MGC:135778) [Xenopus (Silurana) tropicalis]	EF hand//Spectrin repeat//Periplasmic solute binding protein family//Calponin homology (CH) domain//EF-hand domain//EF-hand domain pair//BAG domain
OmS|comp93521_c2	836.08	187.2	1025	--	Binding domain of DNA repair protein Ercc1 (rad10/Swi10)
OmS|comp92618_c0	3723.08	186.36	1855	T-complex protein 1 subunit gamma [Xenopus laevis] >gi|117949833|sp|P50143.2|TCPG_XENLA RecName: Full=T-complex protein 1 subunit gamma; Short=TCP-1-gamma; AltName: Full=CCT-gamma >gi|793886|emb|CAA59350.1| Cctg [Xenopus laevis] >gi|29477224|gb|AAH48365.1| Cct3-prov protein [Xenopus laevis]	TCP-1/cpn60 chaperonin family//Endodeoxyribonuclease RusA
OmS|comp94903_c0	6794.99	185.64	3100	--	--
OmS|comp83029_c0	1054.97	185.3	739	PREDICTED: hypothetical protein LOC100489441 [Xenopus (Silurana) tropicalis]	Alphaherpesvirus glycoprotein E
OmS|comp94743_c1	9206.49	185.22	3384	PREDICTED: hypothetical protein LOC100496475 [Xenopus (Silurana) tropicalis]	HNH endonuclease//SCIMP protein
OmS|comp94237_c0	2029.01	184.76	1321	Syntenin-1-like [Xenopus laevis] >gi|28856232|gb|AAH48018.1| MGC52622 protein [Xenopus laevis]	PDZ domain//PDZ domain (Also known as DHR or GLGF)
OmS|comp89799_c0	4930.67	184.74	1898	annexin A5 [Rana catesbeiana]	Annexin
OmS|comp87755_c0	5105.62	184.38	1961	phosphoglucomutase 1 [Xenopus (Silurana) tropicalis] >gi|45786134|gb|AAH68033.1| phosphoglucomutase 1 [Xenopus (Silurana) tropicalis] >gi|49670667|gb|AAH75554.1| phosphoglucomutase 1 [Xenopus (Silurana) tropicalis]	Phosphoglucomutase/phosphomannomutase, alpha/beta/alpha domain II//Phosphoglucomutase/phosphomannomutase, C-terminal domain//Phosphoglucomutase/phosphomannomutase, alpha/beta/alpha domain I//Phosphoglucomutase/phosphomannomutase, alpha/beta/alpha domain III
OmS|comp87112_c0	571	183.66	414	Id2 protein, partial [Xenopus laevis]	Helix-loop-helix DNA-binding domain
OmS|comp86150_c0	6060.02	183.06	2340	heat shock protein 47 precursor [Xenopus laevis] >gi|27881769|gb|AAH44329.1| Hsp47-prov protein [Xenopus laevis]	--
OmS|comp94624_c4	12244.9	183	5689	collagen alpha-1(VI) chain precursor [Xenopus laevis] >gi|82210072|sp|Q801S8.1|CO6A1_XENLA RecName: Full=Collagen alpha-1(VI) chain; Flags: Precursor >gi|28703819|gb|AAH47255.1| Col6a1 protein [Xenopus laevis]	--
OmS|comp86388_c0	2813.97	182.69	1931	Diamine acetyltransferase 1 [Rana catesbeiana]	Acetyltransferase (GNAT) family//Acetyltransferase (GNAT) domain//FR47-like protein//Acetyltransferase (GNAT) domain
OmS|comp86105_c0	7128.82	182.4	2678	cyclin I [Xenopus laevis] >gi|38197527|gb|AAH61670.1| MGC68660 protein [Xenopus laevis]	SFI toxin family//Phage integrase, N-terminal SAM-like domain//Parvovirus coat protein VP1//Cyclin, C-terminal domain
OmS|comp93213_c1	2896.51	182.03	2302	--	--
OmS|comp76594_c0	1392.99	182.02	700	cathelicidin-AL [Amolops loloensis]	Secreted phosphoprotein 24 (Spp-24)//Cathelicidin
OmS|comp40992_c0	972.29	181.76	555	putative macrophage migration inhibitory factor (MIF) variant 1 [Taeniopygia guttata]	--
OmS|comp60285_c0	3696.32	181.65	1507	cellular nucleic acid-binding protein isoform 1 [Homo sapiens] >gi|291393354|ref|XP_002713209.1| PREDICTED: zinc finger protein 9 isoform 1 [Oryctolagus cuniculus] >gi|355564532|gb|EHH21032.1| hypothetical protein EGK_04008 [Macaca mulatta] >gi|355786375|gb|EHH66558.1| hypothetical protein EGM_03574 [Macaca fascicularis]	Zinc knuckle
OmS|comp93077_c0	4037.11	181.52	1618	ADP-ribosylation factor 4 [Xenopus laevis] >gi|148235082|ref|NP_001090186.1| ADP-ribosylation factor 4 [Xenopus laevis] >gi|1703378|sp|P51644.2|ARF4_XENLA RecName: Full=ADP-ribosylation factor 4 >gi|967251|gb|AAA74951.1| Arf4 [Xenopus laevis] >gi|32484227|gb|AAH54189.1| LOC398551 protein [Xenopus laevis] >gi|94966420|dbj|BAE94176.1| ADP ribosylation factor 4 [Xenopus laevis] >gi|213623242|gb|AAI6…	6-phosphofructo-2-kinase//50S ribosome-binding GTPase//Ras family//G-protein alpha subunit//ADP-ribosylation factor family//Elongation factor Tu GTP binding domain//Gtr1/RagA G protein conserved region//Miro-like protein
OmS|comp94830_c6	1007	181.31	1061	PREDICTED: mitochondrial import receptor subunit TOM6 homolog [Sarcophilus harrisii]	Acyltransferase family
OmS|comp95223_c0	2380.47	181.23	1045	high mobility group nucleosomal binding domain 3 [Xenopus (Silurana) tropicalis] >gi|89267015|emb|CAJ83718.1| high mobility group nucleosomal binding domain 3 [Xenopus (Silurana) tropicalis] >gi|157423627|gb|AAI53685.1| high mobility group nucleosomal binding domain 3 [Xenopus (Silurana) tropicalis]	HMG14 and HMG17
OmS|comp91065_c0	2654.32	181.05	1141	Translocon-associated protein subunit beta precursor [Rana catesbeiana]	Translocon-associated protein beta (TRAPB)
OmS|comp39974_c0	7	181.03	202	--	--
OmS|comp76622_c0	1474.41	181.01	731	Small EDRK-rich factor 2 [Rana catesbeiana] >gi|226372758|gb|ACO52004.1| Small EDRK-rich factor 2 [Rana catesbeiana]	--
OmS|comp92981_c0	2595	180.92	1537	PREDICTED: blastomere cadherin-like isoform 1 [Xenopus (Silurana) tropicalis]	Cadherin domain//Mycolic acid cyclopropane synthetase
OmS|comp94663_c0	7479.5	180.9	4851	lumican precursor [Xenopus (Silurana) tropicalis] >gi|52138989|gb|AAH82719.1| lumican [Xenopus (Silurana) tropicalis]	Leucine Rich Repeat//Amiloride-sensitive sodium channel
OmS|comp77389_c0	338	180.75	336	PREDICTED: UPF0640 protein C3orf78 homolog [Ovis aries]	--
OmS|comp76761_c0	1196	180.22	636	dolichyl-diphosphooligosaccharide--protein glycosyltransferase subunit dad1 [Xenopus laevis] >gi|1169211|sp|P46967.1|DAD1_XENLA RecName: Full=Dolichyl-diphosphooligosaccharide--protein glycosyltransferase subunit dad1; Short=Oligosaccharyl transferase subunit dad1; AltName: Full=Defender against cell death 1; Short=DAD-1 >gi|914964|dbj|BAA03652.1| DAD-1 [Xenopus laevis] >gi|51873808|gb|AAH78613.1…	DAD family
OmS|comp94421_c0	2684.65	179.64	1403	--	--
OmS|comp88680_c1	459	179.55	413	Putative extracellular matrix protein 1 [Desmodus rotundus]	Extracellular matrix protein 1 (ECM1)//Mad3/BUB1 homology region 2//Serum albumin family
OmS|comp76497_c0	4651.62	179.36	2023	PREDICTED: eukaryotic initiation factor 4A-II [Taeniopygia guttata]	DEAD/DEAH box helicase//Helicase conserved C-terminal domain//Type III restriction enzyme, res subunit//Flavivirus DEAD domain//UvrD/REP helicase N-terminal domain
OmS|comp76515_c0	1013	179.26	574	PREDICTED: NADH dehydrogenase [ubiquinone] 1 subunit C2-like [Xenopus (Silurana) tropicalis]	NADH-ubiquinone oxidoreductase subunit b14.5b (NDUFC2)
OmS|comp83489_c0	4205.19	179.16	1703	dolichyl-diphosphooligosaccharide--protein glycosyltransferase 48 kDa subunit precursor [Xenopus laevis] >gi|82184280|sp|Q6GNR9.1|OST48_XENLA RecName: Full=Dolichyl-diphosphooligosaccharide--protein glycosyltransferase 48 kDa subunit; Short=DDOST 48 kDa subunit; Short=Oligosaccharyl transferase 48 kDa subunit; Flags: Precursor >gi|49118443|gb|AAH73434.1| MGC80921 protein [Xenopus laevis]	Oligosaccharyltransferase 48 kDa subunit beta
OmS|comp81531_c1	1748	178.98	833	Amino-terminal enhancer of split [Rana catesbeiana]	Homeobox associated leucine zipper//Groucho/TLE N-terminal Q-rich domain
OmS|comp41000_c0	1135	177.85	620	PREDICTED: zinc finger protein 706-like [Oreochromis niloticus]	Zinc finger, C2H2 type//A-kinase anchoring protein 95 (AKAP95)//MYM-type Zinc finger with FCS sequence motif
OmS|comp94117_c0	5621.97	176.98	3781	--	--
OmS|comp94726_c1	676.99	176.84	495	--	--
OmS|comp87797_c0	4583.03	176.34	1854	thioredoxin interacting protein [Xenopus laevis] >gi|50416467|gb|AAH77193.1| MGC78889 protein [Xenopus laevis]	--
OmS|comp94824_c0	440.27	175.94	866	--	--
OmS|comp94638_c1	4710.94	175.78	4562	uncharacterized protein LOC399053 [Xenopus laevis] >gi|38649139|gb|AAH63271.1| MGC68956 protein [Xenopus laevis]	LEM3 (ligand-effect modulator 3) family / CDC50 family
OmS|comp91466_c2	8056.34	175.76	3103	epithelial membrane protein 1 [Xenopus laevis] >gi|49522789|gb|AAH74477.1| MGC84779 protein [Xenopus laevis]	PMP-22/EMP/MP20/Claudin family//PMP-22/EMP/MP20/Claudin tight junction
OmS|comp91296_c0	996.37	174.84	577	Mitochondrial import inner membrane translocase subunit TIM14 [Rana catesbeiana]	--
OmS|comp94629_c0	305.99	174.61	1020	--	--
OmS|comp93912_c0	2747.33	174.56	1399	serine proteinase inhibitor, clade A, member 1 precursor [Xenopus (Silurana) tropicalis] >gi|56789406|gb|AAH87988.1| serine (or cysteine) proteinase inhibitor, clade A (alpha-1 antiproteinase, antitrypsin), member 1 [Xenopus (Silurana) tropicalis]	--
OmS|comp91252_c0	1931.47	174.47	923	putative proteasome maturation protein [Hymenochirus curtipes]	ATP dependent DNA ligase domain
OmS|comp60163_c0	3518.64	174	1491	MGC64475 protein, partial [Xenopus laevis]	ATP synthase subunit C//Flavivirus non-structural protein NS4A
OmS|comp95347_c0	639	173.6	450	--	Apolipoprotein C-I (ApoC-1)//Apolipoprotein CIII (Apo-CIII)
OmS|comp95282_c0	1433.55	172.95	740	--	--
OmS|comp86181_c0	5097.41	172.15	2288	FBJ murine osteosarcoma viral oncogene homolog [Xenopus (Silurana) tropicalis] >gi|89268127|emb|CAJ83691.1| v-fos FBJ murine osteosarcoma viral oncogene homolog [Xenopus (Silurana) tropicalis] >gi|116063500|gb|AAI23033.1| v-fos FBJ murine osteosarcoma viral oncogene homolog [Xenopus (Silurana) tropicalis]	--
OmS|comp83498_c0	1664.96	171.88	828	proteasome subunit Y [Xenopus laevis] >gi|76779604|gb|AAI06526.1| LOC397716 protein [Xenopus laevis]	Proteasome subunit
OmS|comp76612_c0	1908	171.87	917	proteasome alpha 7 subunit [Xenopus (Silurana) tropicalis] >gi|148222470|ref|NP_001081054.1| proteasome subunit alpha type-7-A [Xenopus laevis] >gi|12229930|sp|Q9PVY6.1|PSA7A_XENLA RecName: Full=Proteasome subunit alpha type-7-A; AltName: Full=Proteasome subunit alpha 4-A >gi|6467124|dbj|BAA86962.1| 20S proteasome alpha 4 subunit [Xenopus laevis] >gi|38174032|gb|AAH61282.1| proteasome (prosome, m…	Proteasome subunit A N-terminal signature//Proteasome subunit
OmS|comp95332_c0	1451.32	171.48	751	PREDICTED: cornulin-like [Macaca mulatta]	EF hand//Herpesvirus latent membrane protein 1 (LMP1)//EF-hand domain pair//EF hand//EF-hand domain
OmS|comp59912_c0	1722.77	171.38	851	PREDICTED: glutathione S-transferase 3-like [Anolis carolinensis]	Glutathione S-transferase, N-terminal domain//Glutathione S-transferase, N-terminal domain
OmS|comp76165_c1	1363.04	171.34	719	--	--
OmS|comp41311_c0	3100.28	170.76	1361	PREDICTED: stress-associated endoplasmic reticulum protein 1-like [Cavia porcellus]	Sec34-like family//Ribosome associated membrane protein RAMP4
OmS|comp94725_c0	9352.57	170.66	4282	PREDICTED: hypothetical protein LOC100494719 isoform 2 [Xenopus (Silurana) tropicalis]	--
OmS|comp62708_c0	5913	170.63	2437	--	--
OmS|comp94800_c0	3446.46	170.58	2240	stromal cell-derived factor 2-like 1 precursor [Xenopus (Silurana) tropicalis] >gi|51703838|gb|AAH80914.1| MGC79547 protein [Xenopus (Silurana) tropicalis] >gi|89273829|emb|CAJ81952.1| stromal cell-derived factor 2-like 1 [Xenopus (Silurana) tropicalis]	Spasmodic peptide gm9a//MIR domain
OmS|comp88967_c0	1009.06	170.42	591	PREDICTED: selenoprotein H [Saimiri boliviensis boliviensis]	Legume lectin domain
OmS|comp76936_c0	941	170.35	566	--	--
OmS|comp91636_c0	3378.97	169.88	1692	PREDICTED: hypothetical protein LOC100493190 [Xenopus (Silurana) tropicalis]	--
OmS|comp94186_c3	1282.2	169.78	816	SJCHGC03036 protein [Schistosoma japonicum]	--
OmS|comp95270_c0	3722.74	169.69	1599	DnaJ (Hsp40) homolog, subfamily B, member 11 [Xenopus laevis] >gi|49523192|gb|AAH75137.1| MGC81924 protein [Xenopus laevis]	--
OmS|comp88695_c0	3026.83	169.6	1603	PREDICTED: collagen alpha-3(VI) chain [Ornithorhynchus anatinus]	Kunitz/Bovine pancreatic trypsin inhibitor domain
OmS|comp76730_c0	1412.7	169.46	743	Novel protein similar to ovary-specific acidic protein [Xenopus (Silurana) tropicalis]	--
OmS|comp76067_c0	9400.5	169.29	3713	protein NDRG2 [Xenopus (Silurana) tropicalis] >gi|82181538|sp|Q66KM2.1|NDRG2_XENTR RecName: Full=Protein NDRG2 >gi|51513361|gb|AAH80333.1| ndrg2 protein [Xenopus (Silurana) tropicalis]	Interleukin-4 receptor alpha chain, N-terminal
OmS|comp93646_c0	245.15	169.28	614	--	Zinc finger, C2H2 type
OmS|comp88914_c0	2826.91	169.17	1270	cysteine and glycine-rich protein 1 [Xenopus laevis] >gi|51895830|gb|AAH81239.1| MGC85577 protein [Xenopus laevis]	LIM domain
OmS|comp41013_c0	1549	169.06	795	PREDICTED: proteasome subunit beta type-3-like [Takifugu rubripes]	Proteasome subunit
OmS|comp93084_c1	517	168.88	411	--	--
OmS|comp92842_c0	885.89	168.36	2408	--	Photosystem II reaction centre T protein
OmS|comp90195_c0	3975	168.16	1706	ubiquinol-cytochrome c reductase core protein I [Xenopus laevis] >gi|29351607|gb|AAH49288.1| Uqcrc1 protein [Xenopus laevis]	Peptidase M16C associated
OmS|comp94719_c0	4236.77	168.01	1931	PREDICTED: retinoic acid receptor responder protein 2-like [Xenopus (Silurana) tropicalis]	CHC2 zinc finger//Cystatin domain
OmS|comp94880_c0	8058.91	168	7511	pro-pol-dUTPase polyprotein - murine endogenous retrovirus ERV-L (fragment) >gi|2065210|emb|CAA73251.1| Pro-Pol-dUTPase polyprotein [Mus musculus]	Phosphate acetyl/butaryl transferase//Integrase core domain//Zinc finger, C2H2 type//Tamulustoxin family//RNase H//dUTPase
OmS|comp59618_c0	2625	167.27	1206	superoxide dismutase 3, extracellular precursor [Xenopus (Silurana) tropicalis] >gi|160774156|gb|AAI55516.1| LOC100127868 protein [Xenopus (Silurana) tropicalis]	Neurokinin B//Copper/zinc superoxide dismutase (SODC)
OmS|comp86095_c0	4742.29	167.14	2004	Sec61 alpha 1 subunit [Xenopus (Silurana) tropicalis] >gi|49250495|gb|AAH74553.1| Sec61 alpha 1 subunit (S. cerevisiae) [Xenopus (Silurana) tropicalis] >gi|89271300|emb|CAJ82441.1| Sec61 alpha 1 subunit (S. cerevisiae) [Xenopus (Silurana) tropicalis]	SecY translocase
OmS|comp87877_c0	222	166.91	302	PREDICTED: hypothetical protein LOC100494945 [Xenopus (Silurana) tropicalis]	PTS system enzyme II sorbitol-specific factor//EF hand//EF-hand domain pair//Protein of unknown function (DUF3763)
OmS|comp76160_c0	20.26	166.86	218	--	--
OmS|comp94739_c10	842.74	166.75	965	--	--
OmS|comp94866_c0	5014.32	166.49	2233	transposase [Pleuronectes platessa]	Sigma-70, region 4//Sigma-70, region 4//Oxaloacetate decarboxylase, gamma chain//Integrase core domain
OmS|comp76454_c0	6316.04	166.36	2886	dual specificity phosphatase 1 [Xenopus laevis] >gi|1050849|emb|CAA58710.1| MAP kinase phosphatase [Xenopus laevis] >gi|14715263|emb|CAC44126.1| MAP kinase phosphatase XCL100(alpha) protein [Xenopus laevis]	Dual specificity phosphatase, catalytic domain//Cyclin-dependent kinase inhibitor 3 (CDKN3)//Protein-tyrosine phosphatase
OmS|comp94636_c1	9720.9	166.25	4451	claudin 1 [Xenopus (Silurana) tropicalis] >gi|58477321|gb|AAH89635.1| claudin 1 [Xenopus (Silurana) tropicalis]	PMP-22/EMP/MP20/Claudin tight junction//Reverse transcriptase (RNA-dependent DNA polymerase)//PMP-22/EMP/MP20/Claudin family//Coatomer beta C-terminal region//CD20-like family
OmS|comp87867_c0	2046.88	165.87	995	--	--
OmS|comp90180_c0	1347.63	165.44	731	--	WAP-type (Whey Acidic Protein) 'four-disulfide core'
OmS|comp94276_c2	5259.26	165.42	4585	Putative rab subfamily protein of small gtpase, partial [Desmodus rotundus]	Gtr1/RagA G protein conserved region//Protein of unknown function, DUF258//Miro-like protein//Elongation factor Tu GTP binding domain//AAA domain (dynein-related subfamily)//Lipopolysaccharide core biosynthesis protein (WaaY)//ADP-ribosylation factor family//InsA N-terminal domain//ABC transporter//Ferrous iron transport protein B//ATPase family associated with various cellular activities (AAA)//…
OmS|comp95418_c0	777	165.4	514	NADH dehydrogenase (ubiquinone) 1 alpha subcomplex, 11, 14.7kDa [Xenopus (Silurana) tropicalis] >gi|189442537|gb|AAI67739.1| LOC100170627 protein [Xenopus (Silurana) tropicalis]	--
OmS|comp61005_c0	1818.99	165.28	911	proteasome (prosome, macropain) subunit, alpha type, 2 [Xenopus (Silurana) tropicalis] >gi|147906258|ref|NP_001084053.1| proteasome subunit alpha type-2 [Xenopus laevis] >gi|130852|sp|P24495.2|PSA2_XENLA RecName: Full=Proteasome subunit alpha type-2; AltName: Full=Macropain subunit C3; AltName: Full=Multicatalytic endopeptidase complex subunit C3; Short=xC3; AltName: Full=Proteasome component C3 …	Proteasome subunit//Proteasome subunit A N-terminal signature//Penicillin-binding Protein dimerisation domain
OmS|comp88526_c0	11315.7	164.71	4542	uncharacterized protein LOC734275 precursor [Xenopus laevis] >gi|58047691|gb|AAH89181.1| MGC98917 protein [Xenopus laevis]	Origin of replication binding protein
OmS|comp87789_c0	3471.15	164.57	1553	cathepsin S precursor [Xenopus (Silurana) tropicalis] >gi|49522293|gb|AAH75261.1| cathepsin S [Xenopus (Silurana) tropicalis]	GYF domain//Papain family cysteine protease//Peptidase C1-like family
OmS|comp94599_c0	1692.86	164.5	866	--	Angiotensin-converting enzyme
OmS|comp94264_c2	421.72	164.38	747	--	Extensin-like protein repeat
OmS|comp95273_c0	1442.99	164.33	771	Mitochondrial import receptor subunit TOM20 homolog [Rana catesbeiana]	Tetratricopeptide repeat//Domain of unknown function DUF221//MAS20 protein import receptor
OmS|comp76137_c0	3165.55	164.02	1433	brain creatine kinase [Xenopus (Silurana) tropicalis] >gi|89266773|emb|CAJ83723.1| creatine kinase, brain [Xenopus (Silurana) tropicalis]	Chorismate mutase type II//ATP:guanido phosphotransferase, N-terminal domain//ATP:guanido phosphotransferase, C-terminal catalytic domain
OmS|comp62621_c0	1838.89	163.26	971	peroxiredoxin 4 precursor [Xenopus (Silurana) tropicalis] >gi|49898976|gb|AAH76692.1| peroxiredoxin 4 [Xenopus (Silurana) tropicalis] >gi|89269080|emb|CAJ83798.1| peroxiredoxin 4 [Xenopus (Silurana) tropicalis]	AhpC/TSA family//Redoxin//C-terminal domain of 1-Cys peroxiredoxin
OmS|comp41002_c0	1105.5	163.07	645	--	--
OmS|comp88981_c0	1072.95	162.46	634	PREDICTED: 14 kDa phosphohistidine phosphatase-like [Xenopus (Silurana) tropicalis]	--
OmS|comp90214_c0	6027.58	162.27	2556	unnamed protein product [Mus musculus]	Tubulin C-terminal domain//Nematode cuticle collagen N-terminal domain
OmS|comp94670_c0	2827.54	162.25	2548	--	Cytochrome oxidase subunit II//Baculoviral E56 protein, specific to ODV envelope//Iron permease FTR1 family
OmS|comp94772_c1	911.14	161.35	2799	solute carrier family 30 (zinc transporter), member 4 [Xenopus (Silurana) tropicalis] >gi|120537352|gb|AAI29020.1| slc30a4 protein [Xenopus (Silurana) tropicalis]	Cation efflux family
OmS|comp77279_c0	821	161.14	539	40S ribosomal protein S27 [Scophthalmus maximus]	Ribosomal protein S27
OmS|comp83480_c0	961.77	161.13	594	mCG49049 [Mus musculus]	--
OmS|comp93084_c3	544	160.99	431	--	--
OmS|comp94244_c0	2590.67	160.94	3174	--	E10-like protein conserved region
OmS|comp83737_c1	4084.73	160.67	1961	TPA: RTN4-B1 [Xenopus tropicalis]	--
OmS|comp83465_c0	3152.97	160.33	1456	PREDICTED: magnesium transporter protein 1 [Xenopus (Silurana) tropicalis]	Thioredoxin
OmS|comp41050_c1	172	159.85	286	--	--
OmS|comp92594_c1	2193	159.6	1548	--	--
OmS|comp94553_c1	768.15	159.47	1445	--	--
OmS|comp77051_c0	2613.84	159.45	1250	v-Ki-ras2 Kirsten rat sarcoma viral oncogene homolog [Xenopus (Silurana) tropicalis] >gi|51703379|gb|AAH80916.1| kras2 protein [Xenopus (Silurana) tropicalis] >gi|89272019|emb|CAJ83136.1| v-Ki-ras2 Kirsten rat sarcoma viral oncogene homolog [Xenopus (Silurana) tropicalis]	50S ribosome-binding GTPase//Ras family//Conserved hypothetical ATP binding protein//Protein of unknown function, DUF258//Gtr1/RagA G protein conserved region//Miro-like protein//Elongation factor Tu GTP binding domain//ADP-ribosylation factor family//Ferrous iron transport protein B
OmS|comp95377_c0	832.02	158.84	548	NADH dehydrogenase 1 alpha subcomplex subunit 6 [Rana catesbeiana]	ADP-ribosylation factor family
OmS|comp87867_c1	2216.94	158.63	1117	transcription factor RcC/EBP-2 [Rana catesbeiana]	Importin beta binding domain//bZIP transcription factor//Adenylate cyclase associated (CAP) N terminal//Basic region leucine zipper//Septum formation initiator
OmS|comp76539_c0	849.91	158.42	556	--	--
OmS|comp91190_c0	4570.67	158.34	2052	aldehyde dehydrogenase 2 family (mitochondrial) [Xenopus (Silurana) tropicalis]	Aldehyde dehydrogenase family
OmS|comp76276_c0	3166.72	157.96	1480	PREDICTED: calmodulin-like [Sarcophilus harrisii]	Polysaccharide biosynthesis/export protein//EF hand//EF-hand domain//Secreted protein acidic and rich in cysteine Ca binding region//Keratin//RNA polymerase Rpb4//EF-hand domain pair//Carboxymuconolactone decarboxylase family//EF hand
OmS|comp91637_c0	2733.46	157.44	1311	PREDICTED: eukaryotic translation initiation factor 2 subunit 2-like [Xenopus (Silurana) tropicalis] >gi|38181842|gb|AAH61598.1| slc5a8 protein [Xenopus (Silurana) tropicalis] >gi|89269805|emb|CAJ83563.1| eukaryotic translation initiation factor 2, subunit 2 beta, 38kDa [Xenopus (Silurana) tropicalis]	Domain found in IF2B/IF5//Pyridine nucleotide-disulphide oxidoreductase
OmS|comp76260_c0	1556	157.1	866	--	--
OmS|comp88953_c0	8980.73	156.98	3831	gelsolin [Xenopus (Silurana) tropicalis] >gi|89272738|emb|CAJ82431.1| gelsolin (amyloidosis, Finnish type) [Xenopus (Silurana) tropicalis]	--
OmS|comp95277_c0	1321	156.97	748	NADH dehydrogenase 1 beta subcomplex subunit 8, mitochondrial precursor [Rana catesbeiana]	NADH-ubiquinone oxidoreductase ASHI subunit (CI-ASHI or NDUFB8)
OmS|comp86180_c0	2422.99	156.94	1190	prohibitin 2 [Xenopus (Silurana) tropicalis]	--
OmS|comp88891_c0	4376	156.33	1980	PREDICTED: t-complex protein 1 subunit alpha-like [Xenopus (Silurana) tropicalis]	TCP-1/cpn60 chaperonin family
OmS|comp40996_c0	3627.79	155.99	1682	KH domain containing, RNA binding, signal transduction associated 1 [Xenopus (Silurana) tropicalis]	KH domain//NusA-like KH domain//KH domain//KH domain
OmS|comp93564_c0	3326	155.88	2281	--	--
OmS|comp76303_c0	2819.99	155.73	1358	Transaldolase [Rana catesbeiana]	B-box zinc finger//Transaldolase//PHD-finger
OmS|comp90182_c0	1837.81	155.53	962	zinc finger protein 593 [Xenopus (Silurana) tropicalis] >gi|187668012|sp|B0BLT0.1|ZN593_XENTR RecName: Full=Zinc finger protein 593 >gi|165971332|gb|AAI58150.1| zinc finger protein 593 [Xenopus (Silurana) tropicalis]	--
OmS|comp85848_c0	667.88	155.41	537	PREDICTED: uncharacterized protein DKFZp762I1415-like [Xenopus (Silurana) tropicalis]	--
OmS|comp83479_c0	2306	155.27	1153	uncharacterized protein LOC394843 [Xenopus (Silurana) tropicalis] >gi|38969870|gb|AAH63367.1| hypothetical protein MGC75973 [Xenopus (Silurana) tropicalis]	Cytochrome C oxidase, cbb3-type, subunit III//Cytochrome C1 family//Cytochrome c
OmS|comp90004_c0	815.03	155.13	549	--	--
OmS|comp95234_c0	1276	155.13	736	Acyl carrier protein, mitochondrial precursor [Rana catesbeiana]	--
OmS|comp95421_c0	767.07	154.9	530	PREDICTED: NADH dehydrogenase [ubiquinone] iron-sulfur protein 6, mitochondrial-like [Anolis carolinensis]	Thiolase, C-terminal domain
OmS|comp68525_c0	20	154.6	219	--	--
OmS|comp89163_c0	733.03	154.59	517	--	--
OmS|comp60277_c0	1571.61	154.39	859	Chain A, Human Ubiquitin-Conjugating Enzyme (E2) Ubch5b, Wild-Type	UEV domain//Ubiquitin-conjugating enzyme//RWD domain//Brevenin/esculentin/gaegurin/rugosin family
OmS|comp41010_c0	2638.26	154.36	1294	Annexin A1 [Rana catesbeiana]	Annexin
OmS|comp95448_c0	1552.04	154.15	852	FK506 binding protein 3, 25kDa [Xenopus (Silurana) tropicalis] >gi|89269548|emb|CAJ81857.1| FK506 binding protein 3, 25kDa [Xenopus (Silurana) tropicalis] >gi|195539823|gb|AAI67937.1| FK506 binding protein 3, 25kDa [Xenopus (Silurana) tropicalis] >gi|213625556|gb|AAI70855.1| FK506 binding protein 3, 25kDa [Xenopus (Silurana) tropicalis] >gi|213627175|gb|AAI70857.1| FK506 binding protein 3, 25kDa …	FKBP-type peptidyl-prolyl cis-trans isomerase
OmS|comp93077_c5	3205.95	152.82	2742	--	--
OmS|comp86140_c0	1959.1	152.66	1026	proteasome (prosome macropain) subunit alpha type 1 [Xenopus (Silurana) tropicalis]	Proteasome subunit//Proteasome subunit A N-terminal signature
OmS|comp88963_c0	4261.66	152.59	1976	PREDICTED: GTP-binding protein SAR1a [Gallus gallus]	G-protein alpha subunit//Gtr1/RagA G protein conserved region//Miro-like protein//Elongation factor Tu GTP binding domain//50S ribosome-binding GTPase//Ras family//ADP-ribosylation factor family
OmS|comp90376_c1	3581.47	152.52	2517	Novel protein containing fatty acid desaturase domain [Xenopus (Silurana) tropicalis]	Fatty acid desaturase//Sphingolipid Delta4-desaturase (DES)
OmS|comp86183_c0	755.17	152.5	530	guanine nucleotide binding protein (G protein), gamma 5 [Xenopus (Silurana) tropicalis] >gi|110645432|gb|AAI18883.1| MGC147156 protein [Xenopus (Silurana) tropicalis]	GGL domain
OmS|comp41566_c0	839	152.32	565	PREDICTED: 28S ribosomal protein S14, mitochondrial-like [Xenopus (Silurana) tropicalis]	Ribosomal protein S14p/S29e
OmS|comp94280_c1	99	152.23	559	Glutaredoxin-2, mitochondrial precursor [Rana catesbeiana]	Repair protein Rad1/Rec1/Rad17//Glutaredoxin//DSBA-like thioredoxin domain//Glutathione S-transferase, N-terminal domain
OmS|comp61733_c0	2250.78	152.04	1150	LOC100049771 protein [Xenopus laevis]	Tissue inhibitor of metalloproteinase//High potential iron-sulfur protein
OmS|comp43483_c0	299.93	151.39	343	--	--
OmS|comp83542_c0	2127	151.32	1103	PREDICTED: transmembrane 4 L6 family member 1 isoform 1 [Xenopus (Silurana) tropicalis]	L6 membrane protein
OmS|comp95441_c0	760.05	151.06	535	NADH dehydrogenase (ubiquinone) 1 beta subcomplex, 6 [Xenopus (Silurana) tropicalis] >gi|89272956|emb|CAJ83149.1| NADH dehydrogenase (ubiquinone) 1 beta subcomplex, 6 [Xenopus (Silurana) tropicalis] >gi|134024451|gb|AAI35479.1| ndufb6 protein [Xenopus (Silurana) tropicalis]	--
OmS|comp95490_c0	1107	150.91	680	PREDICTED: NADH dehydrogenase [ubiquinone] iron-sulfur protein 4, mitochondrial isoform 1 [Xenopus (Silurana) tropicalis]	ETC complex I subunit conserved region
OmS|comp91732_c0	4569.94	150.68	2127	histone H3.3 [Homo sapiens] >gi|4885385|ref|NP_005315.1| histone H3.3 [Homo sapiens] >gi|6680159|ref|NP_032236.1| histone H3.3 [Mus musculus] >gi|6680161|ref|NP_032237.1| histone H3.3 [Mus musculus] >gi|16758888|ref|NP_446437.1| histone H3.3 [Rattus norvegicus] >gi|17530867|ref|NP_511095.1| histone H3.3B, isoform A [Drosophila melanogaster] >gi|17647507|ref|NP_523479.1| histone H3.3A, isoform A […
OmS|comp94684_c0	692.71	150.63	775	Leukocyte cysteine proteinase inhibitor 1 [Rana catesbeiana]	--
OmS|comp60913_c0	1967	150.47	1121	capping protein (actin filament) muscle Z-line, beta isoform 1 [Gallus gallus] >gi|115597|sp|P14315.3|CAPZB_CHICK RecName: Full=F-actin-capping protein subunit beta isoforms 1 and 2; AltName: Full=Beta-actinin subunit II; AltName: Full=CapZ 36/32; AltName: Full=CapZ B1 and B2 >gi|30749311|pdb|1IZN|B Chain B, Crystal Structure Of Actin Filament Capping Protein Capz >gi|30749313|pdb|1IZN|D Chain D,…	F-actin capping protein, beta subunit
OmS|comp83495_c0	3062	150.47	1499	programmed cell death 4 like [Xenopus (Silurana) tropicalis] >gi|49903356|gb|AAH76698.1| programmed cell death 4 [Xenopus (Silurana) tropicalis] >gi|89266710|emb|CAJ83500.1| Novel protein similar to programmed cell death 4 (neoplastic transformation inhibitor) [Xenopus (Silurana) tropicalis]	--
OmS|comp93884_c1	1598.66	150.2	2697	SWI/SNF related, matrix associated, actin dependent regulator of chromatin, subfamily d, member 2 [Xenopus (Silurana) tropicalis] >gi|89273393|emb|CAJ81665.1| SWI/SNF related, matrix associated, actin dependent regulator of chromatin, subfamily d, member 2 [Xenopus (Silurana) tropicalis]	SWIB/MDM2 domain
OmS|comp61255_c0	2206.04	149.99	1144	AHA1, activator of heat shock 90kDa protein ATPase homolog 1 [Xenopus (Silurana) tropicalis]	Activator of Hsp90 ATPase homolog 1-like protein//Activator of Hsp90 ATPase, N-terminal
OmS|comp94366_c2	4343.8	149.32	2735	eukaryotic translation initiation factor 2 subunit 3 [Gallus gallus] >gi|82233983|sp|Q5ZMS3.1|IF2G_CHICK RecName: Full=Eukaryotic translation initiation factor 2 subunit 3; AltName: Full=Eukaryotic translation initiation factor 2 subunit gamma; Short=eIF-2-gamma >gi|53126617|emb|CAG30970.1| hypothetical protein RCJMB04_1f8 [Gallus gallus]	Dynamin family//Elongation factor Tu domain 2//Elongation factor Tu GTP binding domain//50S ribosome-binding GTPase
OmS|comp40983_c0	2560.43	149.25	1298	eukaryotic translation initiation factor 3 subunit H [Xenopus (Silurana) tropicalis] >gi|82186296|sp|Q6P381.1|EIF3H_XENTR RecName: Full=Eukaryotic translation initiation factor 3 subunit H; Short=eIF3h; AltName: Full=Eukaryotic translation initiation factor 3 subunit 3; AltName: Full=eIF-3-gamma; AltName: Full=eIF3 p40 subunit >gi|39850034|gb|AAH64151.1| eukaryotic translation initiation factor 3…	JAB1/Mov34/MPN/PAD-1 ubiquitin protease//Polysaccharide biosynthesis protein C-terminal
OmS|comp90080_c0	51.22	148.86	251	--	--
OmS|comp87726_c0	2069.41	148.73	1094	uncharacterized protein LOC779413 [Xenopus laevis] >gi|116063424|gb|AAI23358.1| MGC154858 protein [Xenopus laevis]	Ubiquinol cytochrome reductase transmembrane region//Ubiquinol-cytochrome c reductase 8 kDa, N-terminal//Rieske [2Fe-2S] domain
OmS|comp91709_c0	6207.94	148.63	2847	baculoviral IAP repeat containing 2 [Xenopus (Silurana) tropicalis] >gi|49250339|gb|AAH74562.1| baculoviral IAP repeat-containing 2 [Xenopus (Silurana) tropicalis]	Caspase recruitment domain//Ring finger domain//Calcipressin
OmS|comp94155_c0	2229.18	148.52	1375	RecName: Full=Tigrin; AltName: Full=CRISP-RHA1; AltName: Full=Cysteine-rich secretory protein; Flags: Precursor >gi|21326194|gb|AAM19739.1| tigrin [Rhabdophis tigrinus tigrinus]	Yeast phosphatidylinositol-4-OH kinase Pik1
OmS|comp65616_c0	1593	148.24	1833	U1 small nuclear ribonucleoprotein 70 kDa [Xenopus (Silurana) tropicalis] >gi|82234425|sp|Q66II8.1|RU17_XENTR RecName: Full=U1 small nuclear ribonucleoprotein 70 kDa; Short=U1 snRNP 70 kDa; Short=U1-70K; Short=snRNP70 >gi|51703810|gb|AAH81331.1| small nuclear ribonucleoprotein 70kDa (U1) [Xenopus (Silurana) tropicalis] >gi|89268700|emb|CAJ82715.1| small nuclear ribonucleoprotein 70kDa polypeptide…	RNA recognition motif. (a.k.a. RRM, RBD, or RNP domain)
OmS|comp94364_c0	1655.23	147.84	1481	LOC100158266 protein [Xenopus laevis]	Glycosyl hydrolase family 20, catalytic domain//Hok/gef family
OmS|comp95311_c0	9049.98	147.79	4072	LOC100037229 protein [Xenopus laevis]	Carbohydrate phosphorylase//COX Aromatic Rich Motif//Ribonuclease 2-5A
OmS|comp86050_c0	3679.05	146.95	1794	EH-domain containing 4 [Xenopus (Silurana) tropicalis]	EF-hand domain pair//EF hand//EF-hand domain//EF hand//Acyl CoA binding protein
OmS|comp62792_c0	709.06	146.73	536	PREDICTED: NADH dehydrogenase [ubiquinone] 1 beta subcomplex subunit 1-like [Anolis carolinensis]	MNLL subunit
OmS|comp86185_c0	3073.41	146.57	1655	Chain A, Up1, The Two Rna-Recognition Motif Domain Of Hnrnp A1 >gi|55670114|pdb|1U1K|A Chain A, Crystal Structure Of Up1 Complexed With D(Ttagggtt 7da Ggg); A Human Telomeric Repeat Containing 7-Deaza-Adenine >gi|55670116|pdb|1U1L|A Chain A, Crystal Structure Of Up1 Complexed With D(Ttagggtt Prn Ggg); A Human Telomeric Repeat Containing Nebularine >gi|55670118|pdb|1U1M|A Chain A, Crystal Structur…	RNA recognition motif. (a.k.a. RRM, RBD, or RNP domain)
OmS|comp94388_c0	1814.88	146.47	1511	solute carrier family 13 (sodium/sulfate symporters), member 4 [Xenopus (Silurana) tropicalis] >gi|62204725|gb|AAH93452.1| slc13a4 protein [Xenopus (Silurana) tropicalis]	--
OmS|comp92368_c1	1827.02	146.35	1018	--	Spumavirus gag protein
OmS|comp76323_c0	1614	146.02	914	serine palmitoyltransferase small subunit A [Xenopus (Silurana) tropicalis] >gi|82182959|sp|Q6DFT6.1|SPTSA_XENTR RecName: Full=Serine palmitoyltransferase small subunit A; AltName: Full=Small subunit of serine palmitoyltransferase A; Short=ssSPTa >gi|49898913|gb|AAH76647.1| MGC79471 protein [Xenopus (Silurana) tropicalis]	--
OmS|comp94902_c0	9991.23	145.97	4579	Cytochrome c [Rana catesbeiana]	Cytochrome C oxidase, cbb3-type, subunit III//Viral enhancin protein//Cytochrome c
OmS|comp88746_c0	3863.01	145.96	1884	eukaryotic translation initiation factor 3 subunit M [Xenopus laevis] >gi|82176896|sp|Q7ZYU8.1|EIF3M_XENLA RecName: Full=Eukaryotic translation initiation factor 3 subunit M; Short=eIF3m >gi|27735458|gb|AAH41198.1| Ga17-prov protein [Xenopus laevis]	PCI domain
OmS|comp93827_c0	3880.09	145.82	3383	--	CENP-A-nucleosome distal (CAD) centromere subunit, CENP-P
OmS|comp86125_c1	1699.19	145.56	953	N-alpha-acetyltransferase 50 [Xenopus (Silurana) tropicalis] >gi|82180238|sp|Q5XGA9.1|NAA50_XENTR RecName: Full=N-alpha-acetyltransferase 50; AltName: Full=N-acetyltransferase NAT13; AltName: Full=NatE catalytic subunit >gi|54038282|gb|AAH84533.1| Mak3 homolog (S. cerevisiae) [Xenopus (Silurana) tropicalis]	Acetyltransferase (GNAT) domain//Acetyltransferase (GNAT) domain//Bacterial epsilon antitoxin//Acetyltransferase (GNAT) family//Acetyltransferase (GNAT) domain//FR47-like protein
OmS|comp77356_c0	1625.9	145.23	966	--	--
OmS|comp90207_c0	4697.26	144.84	2420	Unknown (protein for MGC:196608) [Xenopus laevis]	Cytochrome C oxidase subunit II, transmembrane domain//RNA recognition motif. (a.k.a. RRM, RBD, or RNP domain)
OmS|comp94562_c1	3332.11	144.76	1667	--	--
OmS|comp93723_c0	2125.96	144.54	2958	LOC443701 protein, partial [Xenopus laevis]	Extracellular link domain//Pardaxin
OmS|comp88966_c0	1788.12	144.53	997	Proteasome subunit beta type-1-A [Rana catesbeiana]	Proteasome subunit
OmS|comp62122_c0	2365	143.99	1252	LOC398634 protein, partial [Xenopus laevis]	linker histone H1 and H5 family
OmS|comp83577_c0	2440.01	143.97	2217	solute carrier family 1 member 5 [Xenopus (Silurana) tropicalis] >gi|51704175|gb|AAH81332.1| solute carrier family 1 (neutral amino acid transporter), member 5 [Xenopus (Silurana) tropicalis]	Ribosomal L32p protein family//Sodium:dicarboxylate symporter family
OmS|comp95110_c0	228	143.93	318	alpha-cardiac actin [Mus musculus]	--
OmS|comp90199_c0	5117.49	143.86	2457	Unknown (protein for IMAGE:7011280) [Xenopus laevis]	HypF finger
OmS|comp91617_c0	4101.99	143.61	2016	fibroblast growth factor binding protein 1 precursor [Xenopus laevis] >gi|51950063|gb|AAH82471.1| MGC84401 protein [Xenopus laevis]	3-hydroxyacyl-CoA dehydrogenase, NAD binding domain
OmS|comp83537_c0	1722.27	143.44	974	Proteasome subunit alpha type-3 [Rana catesbeiana]	Proteasome subunit A N-terminal signature//Proteasome subunit
OmS|comp83620_c0	1459	143.38	893	MGC89221 protein precursor [Xenopus (Silurana) tropicalis] >gi|49522418|gb|AAH75444.1| MGC89221 protein [Xenopus (Silurana) tropicalis]	WW domain
OmS|comp41211_c0	951	143.31	636	TPA: HN1 protein [Xenopus laevis]	--
OmS|comp93777_c0	1353.04	143.31	1180	PREDICTED: UPF0366 protein C11orf67 [Xenopus (Silurana) tropicalis]	Ribulose-phosphate 3 epimerase family
OmS|comp95454_c0	684	143.18	519	type 1 myosin heavy chain [Rana pipiens]	bZIP transcription factor//Phage shock protein B//Autophagy protein Apg6//Myosin tail//Laminin Domain II//Syntaxin//CorA-like Mg2+ transporter protein//UV radiation resistance protein and autophagy-related subunit 14
OmS|comp83502_c1	3208.92	142.96	1631	DnaJ subfamily A member 2 [Xenopus (Silurana) tropicalis] >gi|49250545|gb|AAH74569.1| MGC69518 protein [Xenopus (Silurana) tropicalis]	Hydrogenase expression/synthesis hypA family//DnaJ central domain
OmS|comp91989_c0	12159.7	142.85	7130	PREDICTED: myosin-binding protein C, fast-type-like [Xenopus (Silurana) tropicalis]	Domain of unknown function DUF11//Fibronectin type III domain//Alphaherpesvirus glycoprotein I
OmS|comp93977_c0	1852.9	141.73	2567	Transposable element Tcb1 transposase [Salmo salar]	--
OmS|comp83772_c1	29	141.71	227	--	--
OmS|comp41011_c0	1555.99	141.58	910	NADH dehydrogenase iron-sulfur protein 7, mitochondrial precursor [Rana catesbeiana]	NADH ubiquinone oxidoreductase, 20 Kd subunit
OmS|comp83034_c0	545.62	141.51	461	PEP-19 [Homo sapiens]	IQ calmodulin-binding motif
OmS|comp76313_c0	2931.04	141.39	1523	NADH dehydrogenase 1 alpha subcomplex subunit 10, mitochondrial precursor [Rana catesbeiana]	Uncharacterised P-loop hydrolase UPF0079//Deoxynucleoside kinase//Ribosome-binding factor A
OmS|comp88977_c0	6149.91	141.32	2957	transmembrane BAX inhibitor motif containing 6 [Xenopus (Silurana) tropicalis] >gi|89266996|emb|CAJ83702.1| testis enhanced gene transcript (BAX inhibitor 1) [Xenopus (Silurana) tropicalis]	--
OmS|comp94841_c1	2003.91	141.27	1488	LOC495519 protein, partial [Xenopus laevis]	GRIP domain//Phosphoenolpyruvate carboxylase//Septation ring formation regulator, EzrA//Fibrinogen alpha/beta chain family//Anaphase-promoting complex subunit 11 RING-H2 finger//RING-H2 zinc finger//zinc-RING finger domain//Zinc finger, C3HC4 type (RING finger)//U-box domain//B-box zinc finger//Ring finger domain
OmS|comp87702_c0	143	141.24	282	--	--
OmS|comp95701_c0	386	139.88	392	--	--
OmS|comp94426_c2	2901.34	139.82	1838	protein kinase, interferon-inducible double stranded RNA dependent activator [Xenopus laevis] >gi|82176774|sp|Q7ZYA5.1|PRKAA_XENLA RecName: Full=Interferon-inducible double stranded RNA-dependent protein kinase activator A homolog A >gi|27696370|gb|AAH43873.1| Rbpa protein [Xenopus laevis]	--
OmS|comp74002_c0	867.73	139.8	609	--	--
OmS|comp41635_c0	2694.4	139.6	1433	GTP-binding protein Rheb precursor [Mus musculus] >gi|27734465|sp|Q921J2.1|RHEB_MOUSE RecName: Full=GTP-binding protein Rheb; AltName: Full=Ras homolog enriched in brain; Flags: Precursor >gi|15126694|gb|AAH12273.1| RAS-homolog enriched in brain [Mus musculus] >gi|28566180|gb|AAO43226.1| RHEB-like protein [Mus musculus] >gi|74185477|dbj|BAE30208.1| unnamed protein product [Mus musculus]	Ras family//Elongation factor Tu GTP binding domain//50S ribosome-binding GTPase//Miro-like protein//ADP-ribosylation factor family
OmS|comp61698_c0	1301	139.57	805	Proteasome subunit beta type-2 [Rana catesbeiana]	Adenovirus E3B protein//Proteasome subunit
OmS|comp92881_c1	3094.16	139.32	1616	Activated RNA polymerase II transcriptional coactivator p15 [Rana catesbeiana] >gi|226372470|gb|ACO51860.1| Activated RNA polymerase II transcriptional coactivator p15 [Rana catesbeiana]	Transcriptional Coactivator p15 (PC4)
OmS|comp90029_c0	995.19	139.29	668	--	--
OmS|comp75194_c1	5	139.23	201	--	--
OmS|comp77355_c0	1855.98	138.95	1059	C14orf166 [Rana catesbeiana]	--
OmS|comp76539_c1	2224.51	138.94	1226	--	--
OmS|comp95327_c0	4677	138.93	2337	AP-2 complex subunit mu [Gallus gallus] >gi|326926022|ref|XP_003209205.1| PREDICTED: AP-2 complex subunit mu-1-like [Meleagris gallopavo] >gi|449509816|ref|XP_002194156.2| PREDICTED: AP-2 complex subunit mu isoform 1 [Taeniopygia guttata] >gi|82083058|sp|Q5ZMP6.1|AP2M1_CHICK RecName: Full=AP-2 complex subunit mu; AltName: Full=AP-2 mu chain; AltName: Full=Clathrin assembly protein complex 2 mediu…	Adaptor complexes medium subunit family//PEP-utilising enzyme, N-terminal
OmS|comp95331_c0	2016.87	138.93	1132	proliferating cell nuclear antigen [Xenopus (Silurana) tropicalis] >gi|51512978|gb|AAH80365.1| pcna protein [Xenopus (Silurana) tropicalis]	Repair protein Rad1/Rec1/Rad17//Proliferating cell nuclear antigen, N-terminal domain//Rad9//Proliferating cell nuclear antigen, C-terminal domain
OmS|comp72810_c1	591	138.45	487	Thioredoxin-dependent peroxide reductase, mitochondrial precursor [Rana catesbeiana]	Redoxin//AhpC/TSA family//C-terminal domain of 1-Cys peroxiredoxin
OmS|comp90320_c0	6822.11	138.24	3324	transitional endoplasmic reticulum ATPase [Xenopus (Silurana) tropicalis] >gi|82183742|sp|Q6GL04.1|TERA_XENTR RecName: Full=Transitional endoplasmic reticulum ATPase; Short=TER ATPase; AltName: Full=15S Mg(2+)-ATPase p97 subunit; Short=p97; AltName: Full=Valosin-containing protein; Short=VCP >gi|49257794|gb|AAH74716.1| valosin-containing protein [Xenopus (Silurana) tropicalis]	Holliday junction DNA helicase ruvB N-terminus//Type III restriction enzyme, res subunit//ATPase family associated with various cellular activities (AAA)//Archaeal ATPase//ATP dependent DNA ligase C terminal region//Parvovirus non-structural protein NS1//Magnesium chelatase, subunit ChlI//Sigma-54 interaction domain//NB-ARC domain//ATPase family associated with various cellular activities (AAA)//…
OmS|comp94852_c1	4293.97	138.02	3622	Endou-A protein [Xenopus laevis]	Endoribonuclease XendoU//Eukaryotic cobalamin-binding protein
OmS|comp95466_c0	678	137.8	528	Small nuclear ribonucleoprotein F, partial [Bos grunniens mutus]	--
OmS|comp43727_c0	609	137.55	497	H/ACA ribonucleoprotein complex subunit 3 [Rana catesbeiana]	Nucleolar RNA-binding protein, Nop10p family
OmS|comp60049_c0	2283.4	137.3	1265	PREDICTED: serglycin-like [Ornithorhynchus anatinus]	--
OmS|comp91238_c0	1447.61	137.29	1293	cornifelin homolog B [Xenopus laevis] >gi|82183691|sp|Q6DK99.1|CNFNB_XENLA RecName: Full=Cornifelin homolog B >gi|49522793|gb|AAH74489.1| MGC84798 protein [Xenopus laevis]	--
OmS|comp85814_c0	595.9	137.05	492	PREDICTED: collagen alpha-3(VI) chain [Loxodonta africana]	Kunitz/Bovine pancreatic trypsin inhibitor domain
OmS|comp76934_c1	197.44	137	309	--	--
OmS|comp86930_c0	2418.56	136.23	1430	PREDICTED: similar to splicing factor, arginine/serine-rich 3 [Taeniopygia guttata] >gi|291396115|ref|XP_002714714.1| PREDICTED: splicing factor, arginine/serine-rich 3 [Oryctolagus cuniculus] >gi|297290700|ref|XP_001112817.2| PREDICTED: splicing factor, arginine/serine-rich 3-like [Macaca mulatta] >gi|2125864|emb|CAA62845.1| Srp20 [Mus musculus] >gi|74139694|dbj|BAE31698.1| unnamed protein produ…	RNA recognition motif. (a.k.a. RRM, RBD, or RNP domain)
OmS|comp94697_c0	1424.13	136.14	1283	choline phosphotransferase 1 [Xenopus (Silurana) tropicalis] >gi|197246803|gb|AAI68802.1| Unknown (protein for MGC:188977) [Xenopus (Silurana) tropicalis]	C-terminal domain of 1-Cys peroxiredoxin//CDP-alcohol phosphatidyltransferase
OmS|comp61569_c0	1376.19	136.04	855	malignant T-cell-amplified sequence 1-A [Xenopus laevis] >gi|82179621|sp|Q5PPY1.1|MCS1A_XENLA RecName: Full=Malignant T-cell-amplified sequence 1-A; Short=MCT-1A >gi|56270216|gb|AAH87444.1| Mcts1-a protein [Xenopus laevis] >gi|76779898|gb|AAI06234.1| Mcts1-a protein [Xenopus laevis]	PUA domain
OmS|comp41012_c0	887	135.94	629	protein Churchill [Xenopus (Silurana) tropicalis] >gi|82181384|sp|Q66JD9.1|CHUR_XENTR RecName: Full=Protein Churchill >gi|51703410|gb|AAH80951.1| churchill domain containing 1 [Xenopus (Silurana) tropicalis]	Churchill protein//CHY zinc finger
OmS|comp61519_c0	1615	135.76	967	Proteasome subunit beta type-7 precursor [Rana catesbeiana]	Nucleotidyltransferase domain//Proteasome subunit
OmS|comp42838_c0	610	135.43	505	PREDICTED: NADH dehydrogenase [ubiquinone] 1 alpha subcomplex subunit 7-like [Cricetulus griseus] >gi|344244040|gb|EGW00144.1| NADH dehydrogenase [ubiquinone] 1 alpha subcomplex subunit 7 [Cricetulus griseus]	NADH:ubiquinone oxidoreductase subunit B14.5a (Complex I-B14.5a)
OmS|comp85852_c0	4521.52	135.33	2321	X-box binding protein 1 [Xenopus (Silurana) tropicalis] >gi|45501099|gb|AAH67321.1| X-box binding protein 1 [Xenopus (Silurana) tropicalis]	Gammaherpesvirus capsid protein//Basic region leucine zipper//bZIP transcription factor//bZIP Maf transcription factor
OmS|comp93635_c1	2284.35	135.31	2387	--	--
OmS|comp62562_c0	3022.95	134.96	1628	Copz1 protein, partial [Xenopus laevis]	--
OmS|comp94450_c0	168	134.95	478	uncharacterized protein LOC100189565 [Xenopus laevis] >gi|117558430|gb|AAI25995.1| Unknown (protein for MGC:154598) [Xenopus laevis]	--
OmS|comp94630_c0	1141.98	134.83	1397	novel protein containing RNA recognition motifs. (a.k.a. RRM, RBD, or RNP domain) [Xenopus (Silurana) tropicalis]	Protein of unknown function (DUF2755)//RNA polymerase beta subunit//RNA recognition motif. (a.k.a. RRM, RBD, or RNP domain)
OmS|comp93566_c3	652.08	134.75	1660	PREDICTED: e3 ubiquitin-protein ligase HUWE1-like [Xenopus (Silurana) tropicalis]	--
OmS|comp95340_c0	1519.45	134.56	929	interferon, gamma-inducible protein 30 precursor [Xenopus (Silurana) tropicalis]	--
OmS|comp85992_c0	460.98	134.53	434	--	SCAN domain
OmS|comp94892_c0	2017.08	134.21	1638	zona pellucida glycoprotein 4 precursor [Xenopus laevis] >gi|1216403|gb|AAA91465.1| xlZPB [Xenopus laevis] >gi|117167907|gb|AAI24976.1| Lzpb-a protein [Xenopus laevis]	--
OmS|comp90518_c0	937.46	133.98	734	PREDICTED: tetraspanin-1 [Gallus gallus]	Tetraspanin family
OmS|comp95492_c0	1448	133.89	899	NADH dehydrogenase ubiquinone flavoprotein 2 [Xenopus (Silurana) tropicalis] >gi|89272040|emb|CAJ83184.1| NADH dehydrogenase (ubiquinone) flavoprotein 2 [Xenopus (Silurana) tropicalis] >gi|134025998|gb|AAI35379.1| NADH dehydrogenase (ubiquinone) flavoprotein 2, 24kDa [Xenopus (Silurana) tropicalis]	Thioredoxin-like [2Fe-2S] ferredoxin
OmS|comp94729_c1	1245.76	133.71	1407	--	Oligosaccharyltransferase subunit Ribophorin II//BED zinc finger
OmS|comp92332_c4	2808.6	133.63	1762	RecName: Full=Tubulin beta chain; AltName: Full=Beta-tubulin >gi|1162988|gb|AAA85475.1| beta-3 tubulin, partial [Lytechinus pictus]	Plexin repeat//Tubulin C-terminal domain
OmS|comp92977_c0	2040.79	133.56	1180	proteasome alpha 4 subunit [Xenopus (Silurana) tropicalis] >gi|51703820|gb|AAH80876.1| proteasome (prosome macropain) subunit alpha type 4 [Xenopus (Silurana) tropicalis] >gi|89266778|emb|CAJ83532.1| proteasome (prosome macropain) subunit alpha type 4 [Xenopus (Silurana) tropicalis]	Proteasome subunit//Proteasome subunit A N-terminal signature
OmS|comp91326_c0	2527.49	133.24	1657	--	--
OmS|comp91614_c0	4790.05	133.11	2483	EF hand domain family, member D1 [Xenopus (Silurana) tropicalis] >gi|39794508|gb|AAH63917.1| EF-hand domain family, member D1 [Xenopus (Silurana) tropicalis] >gi|49904036|gb|AAH76710.1| efhd1-prov protein [Xenopus (Silurana) tropicalis]	EF-hand domain pair//Secreted protein acidic and rich in cysteine Ca binding region//EF-hand domain//EF hand
OmS|comp41393_c0	814	132.15	606	ADP-ribosylation factor 1 [Xenopus laevis] >gi|1703377|sp|P51643.2|ARF1_XENLA RecName: Full=ADP-ribosylation factor 1 >gi|951146|gb|AAA74582.1| ADP-ribosylation factor 1 [Xenopus laevis] >gi|28277237|gb|AAH44960.1| Arf-1 protein [Xenopus laevis]	Gtr1/RagA G protein conserved region//Miro-like protein//Elongation factor Tu GTP binding domain//ADP-ribosylation factor family//G-protein alpha subunit//6-phosphofructo-2-kinase//50S ribosome-binding GTPase//Ras family
OmS|comp94556_c0	2201	131.84	1269	Death-associated protein 1 [Rana catesbeiana]	--
OmS|comp102495_c0	15	131.81	217	--	--
OmS|comp94500_c0	720.38	131.71	2939	PREDICTED: DNA excision repair protein ERCC-6-like [Xenopus (Silurana) tropicalis]	Type III restriction enzyme, res subunit//Helicase conserved C-terminal domain//DEAD/DEAH box helicase//Protein of unknown function (DUF1154)//G-protein alpha subunit//SNF2 family N-terminal domain
OmS|comp61635_c0	992.7	131.63	693	PREDICTED: AP-2 complex subunit sigma-like [Cavia porcellus]	--
OmS|comp94626_c3	867.94	131.58	949	--	--
OmS|comp70080_c0	17	131.41	219	--	--
OmS|comp93685_c0	575	131.28	494	Chain A, Crystal Structure Of Lc3-P62 Complex >gi|189339587|pdb|2ZJD|C Chain C, Crystal Structure Of Lc3-P62 Complex	Ubiquitin-like autophagy protein Apg12
OmS|comp94651_c0	8086.92	131.26	6443	ClpX caseinolytic peptidase X homolog [Xenopus laevis] >gi|66911151|gb|AAH97522.1| MGC114642 protein [Xenopus laevis]	TIP49 C-terminus//AAA domain (dynein-related subfamily)//Magnesium chelatase, subunit ChlI//Sigma-54 interaction domain//ATPase family associated with various cellular activities (AAA)//Transglutaminase family//Holliday junction DNA helicase ruvB N-terminus//Type III restriction enzyme, res subunit//Ethanolamine utilisation - propanediol utilisation//IstB-like ATP binding protein//AAA domain (Cdc…
OmS|comp95388_c0	1569.66	131.25	971	NADH dehydrogenase iron-sulfur protein 3, mitochondrial precursor [Rana catesbeiana]	Respiratory-chain NADH dehydrogenase, 30 Kd subunit
OmS|comp61520_c0	1653.54	131.12	1012	osteoclast-stimulating factor 1 [Xenopus laevis] >gi|82209807|sp|Q7ZYG4.1|OSTF1_XENLA RecName: Full=Osteoclast-stimulating factor 1 >gi|27696280|gb|AAH43796.1| Sh3d3-prov protein [Xenopus laevis]	SH3 domain//Ankyrin repeat//Ankyrin repeat
OmS|comp85957_c0	408.97	131.1	477	--	--
OmS|comp93290_c0	4718.49	130.54	5323	Ewsr1a protein [Danio rerio]	RNA recognition motif. (a.k.a. RRM, RBD, or RNP domain)//Zn-finger in Ran binding protein and others
OmS|comp83511_c0	3111.01	130.29	1721	CNDP dipeptidase 2 b [Xenopus laevis] >gi|33417134|gb|AAH56069.1| Cn2-prov protein [Xenopus laevis]	Platelet-activating factor acetylhydrolase, isoform II//Peptidase family M20/M25/M40
OmS|comp94660_c1	1799.21	130.29	3305	PREDICTED: tubulin--tyrosine ligase-like protein 12-like [Meleagris gallopavo]	Tubulin-tyrosine ligase family
OmS|comp62882_c0	6327.24	130.27	3275	actin related protein 2/3 complex, subunit 5, 16kDa [Xenopus laevis] >gi|51258834|gb|AAH79805.1| MGC86407 protein [Xenopus laevis] >gi|119352597|gb|ABL63901.1| actin-related protein 2/3 complex subunit 5 [Xenopus laevis]	ARP2/3 complex 16 kDa subunit (p16-Arc)
OmS|comp92612_c0	3987.44	130.25	2145	cct7 protein [Xenopus (Silurana) tropicalis]	TCP-1/cpn60 chaperonin family
OmS|comp83472_c0	844.63	130.08	627	PREDICTED: uncharacterized protein C7orf73 homolog [Taeniopygia guttata]	--
OmS|comp41020_c0	2712	129.83	1533	RecName: Full=Eukaryotic translation initiation factor 6; Short=eIF-6 >gi|49257204|gb|AAH71088.1| LOC398731 protein [Xenopus laevis]	eIF-6 family
OmS|comp83509_c0	888	129.65	668	--	--
OmS|comp94783_c1	2072.05	129.65	2136	PDZ and LIM domain protein 3 [Xenopus laevis] >gi|82200966|sp|Q6GLJ6.1|PDLI3_XENLA RecName: Full=PDZ and LIM domain protein 3 >gi|49258088|gb|AAH74488.1| MGC84797 protein [Xenopus laevis]	PDZ domain (Also known as DHR or GLGF)//LIM domain//PDZ domain
OmS|comp37035_c0	5	129.31	202	--	--
OmS|comp87856_c0	2822.97	129.15	1594	NADH dehydrogenase ubiquinone flavoprotein 1 [Xenopus laevis] >gi|27370996|gb|AAH41320.1| Ndufv1 protein [Xenopus laevis] >gi|77748340|gb|AAI06321.1| Ndufv1 protein [Xenopus laevis]	NADH-ubiquinone oxidoreductase-F iron-sulfur binding region//Respiratory-chain NADH dehydrogenase 51 Kd subunit
OmS|comp88332_c0	1826	128.88	1495	--	CST, telomere maintenance, complex subunit CTC1
OmS|comp94787_c2	20	128.85	222	--	--
OmS|comp77405_c1	3310.01	128.77	1836	myosin binding protein C, cardiac [Xenopus (Silurana) tropicalis] >gi|160773834|gb|AAI55457.1| mybpc3 protein [Xenopus (Silurana) tropicalis]	Fibronectin type III domain
OmS|comp76242_c0	3698.87	128.56	2029	eukaryotic translation initiation factor 5 [Xenopus (Silurana) tropicalis] >gi|51703760|gb|AAH81334.1| eif5 protein [Xenopus (Silurana) tropicalis]	N terminus of Notch ligand//eIF4-gamma/eIF5/eIF2-epsilon//Strabismus protein//Domain found in IF2B/IF5
OmS|comp60990_c0	2510	128.34	1688	RecName: Full=Adenylate kinase 2, mitochondrial; Short=AK 2; AltName: Full=ATP-AMP transphosphorylase 2 >gi|89269042|emb|CAJ81568.1| adenylate kinase 2 [Xenopus (Silurana) tropicalis]	Adenylate kinase, active site lid
OmS|comp63259_c0	1009.5	127.98	721	NADH dehydrogenase (ubiquinone) 1 alpha subcomplex, 3, 9kDa [Xenopus laevis] >gi|51593545|gb|AAH78590.1| MGC85518 protein [Xenopus laevis]	--
OmS|comp64073_c1	286	127.95	359	--	--
OmS|comp76113_c0	3269.96	127.85	1828	3-oxoacid CoA transferase 1 [Xenopus laevis] >gi|37747748|gb|AAH59355.1| MGC69180 protein [Xenopus laevis]	Coenzyme A transferase//Nucleolar RNA-binding protein, Nop10p family//Glycosyltransferase family 6
OmS|comp93897_c2	2907.36	127.76	3397	PREDICTED: ADP-ribosylation factor 1-like [Oreochromis niloticus] >gi|432925908|ref|XP_004080773.1| PREDICTED: ADP-ribosylation factor 1-like [Oryzias latipes]	ATP dependent DNA ligase domain//E10-like protein conserved region//G-protein alpha subunit//L6 membrane protein//6-phosphofructo-2-kinase//50S ribosome-binding GTPase//Ras family//ADP-ribosylation factor family//Gtr1/RagA G protein conserved region//Miro-like protein//Copper fist DNA binding domain//Elongation factor Tu GTP binding domain
OmS|comp83475_c2	4899.33	127.59	2635	LOC100037232 protein [Xenopus laevis]	RNA recognition motif. (a.k.a. RRM, RBD, or RNP domain)//Anti-sigma-K factor rskA
OmS|comp93572_c0	3054.46	127.42	1727	adenosylhomocysteinase B [Xenopus laevis] >gi|6094224|sp|O93477.1|SAHHB_XENLA RecName: Full=Adenosylhomocysteinase B; Short=AdoHcyase B; AltName: Full=S-adenosyl-L-homocysteine hydrolase B >gi|3413509|emb|CAA07706.1| S-adenosyl-L-homocysteine hydrolase [Xenopus laevis] >gi|49523389|gb|AAH74224.1| Sahh protein [Xenopus laevis]	D-isomer specific 2-hydroxyacid dehydrogenase, NAD binding domain//3-hydroxyacyl-CoA dehydrogenase, NAD binding domain//Acetohydroxy acid isomeroreductase, catalytic domain//Glutamate/Leucine/Phenylalanine/Valine dehydrogenase//S-adenosyl-L-homocysteine hydrolase//TrkA-N domain
OmS|comp94318_c0	2853.54	127.17	1644	perilipin 3 [Xenopus laevis] >gi|28436914|gb|AAH46724.1| MGC53750 protein [Xenopus laevis]	Bacteriocin class II with double-glycine leader peptide//Prominin//Enterobacterial TraT complement resistance protein
OmS|comp95460_c0	1467.78	126.95	946	Density-regulated protein [Rana catesbeiana]	Translation initiation factor SUI1
OmS|comp83622_c0	880.63	126.93	655	FXYD domain-containing ion transport regulator 3 precursor [Rana catesbeiana]	ATP1G1/PLM/MAT8 family//Glycophorin A
OmS|comp94570_c1	326.75	126.93	461	--	--
OmS|comp76855_c0	3092.95	126.84	1753	PREDICTED: hsc70-interacting protein-like [Equus caballus] >gi|335774442|gb|AEH58397.1| Hsc70-interacting protein-like protein [Equus caballus]	Tetratricopeptide repeat//Tetratricopeptide repeat//Tetratricopeptide repeat//Tetratricopeptide repeat
OmS|comp95425_c0	1279	126.43	855	slow troponin I [Rana catesbeiana]	Troponin
OmS|comp83477_c0	1035	126.08	735	Prefoldin subunit 6 [Rana catesbeiana]	DMPK coiled coil domain like//TROVE domain//TPR/MLP1/MLP2-like protein//Prefoldin subunit//Prefoldin subunit//Snf7//Nucleopolyhedrovirus P10 protein//Nsp1-like C-terminal region
OmS|comp94811_c5	1273.67	126.06	1201	Transposase [Crotalus adamanteus]	Arginine repressor, DNA binding domain//Transposase//EGF-like domain//'Paired box' domain
OmS|comp91704_c0	1471.09	126.02	953	PREDICTED: CD59 glycoprotein-like [Xenopus (Silurana) tropicalis]	--
OmS|comp41637_c0	1250.02	125.54	845	Putative cell division control protein 42, partial [Desmodus rotundus]	Miro-like protein//Ras family//50S ribosome-binding GTPase//Elongation factor Tu GTP binding domain//ADP-ribosylation factor family//Origin recognition complex (ORC) subunit 3 N-terminus
OmS|comp93365_c0	2825.36	125.54	2031	uncharacterized protein LOC100127632 precursor [Xenopus (Silurana) tropicalis] >gi|157423372|gb|AAI53752.1| LOC100127632 protein [Xenopus (Silurana) tropicalis]	Calcipressin//F5/8 type C domain//GXGXG motif
OmS|comp92487_c0	3987.29	125.42	2222	CAP, adenylate cyclase-associated protein 1 [Xenopus (Silurana) tropicalis] >gi|45708876|gb|AAH67981.1| CAP, adenylate cyclase-associated protein 1 [Xenopus (Silurana) tropicalis] >gi|89271911|emb|CAJ83646.1| CAP, adenylate cyclase-associated protein 1 [Xenopus (Silurana) tropicalis]	Adenylate cyclase associated (CAP) C terminal//Adenylate cyclase associated (CAP) N terminal
OmS|comp42893_c0	1002.98	125.33	722	PREDICTED: cystatin-C-like [Otolemur garnettii]	Cystatin domain
OmS|comp93899_c3	549.88	125.32	1361	--	--
OmS|comp41854_c0	3188.98	125.15	1822	methionyl aminopeptidase 2 [Xenopus (Silurana) tropicalis] >gi|89269064|emb|CAJ81679.1| methionine aminopeptidase 2 [Xenopus (Silurana) tropicalis] >gi|170285204|gb|AAI61036.1| hypothetical protein LOC548869 [Xenopus (Silurana) tropicalis]	Paired amphipathic helix repeat//Nop14-like family//Rer1 family
OmS|comp88151_c0	2169.33	124.72	1495	tropomodulin 4 (muscle) [Xenopus (Silurana) tropicalis] >gi|89267894|emb|CAJ83331.1| tropomodulin 4 (muscle) [Xenopus (Silurana) tropicalis]	Biopolymer transport protein ExbD/TolR//Tropomodulin
OmS|comp61219_c0	3444.4	124.68	1957	chaperonin containing TCP1, subunit 5 (epsilon) [Xenopus (Silurana) tropicalis] >gi|39850245|gb|AAH64254.1| chaperonin containing TCP1, subunit 5 (epsilon) [Xenopus (Silurana) tropicalis]	TCP-1/cpn60 chaperonin family
OmS|comp85786_c0	2646.92	124.53	1556	adaptor-related protein complex 1, sigma 1 subunit [Xenopus (Silurana) tropicalis] >gi|39850259|gb|AAH64274.1| adaptor-related protein complex 1, sigma 1 subunit [Xenopus (Silurana) tropicalis] >gi|89272440|emb|CAJ82647.1| adaptor-related protein complex 1, sigma 1 subunit [Xenopus (Silurana) tropicalis]	--
OmS|comp93240_c0	120	124.37	279	galactose-binding lectin soluble 1 [Xenopus borealis]	Galactoside-binding lectin
OmS|comp76676_c0	2324.07	124.3	1395	basigin (Ok blood group) precursor [Xenopus laevis] >gi|71051159|gb|AAH99064.1| MGC115725 protein [Xenopus laevis]	--
OmS|comp90373_c0	4405	124.28	2449	guanine nucleotide binding protein-like 2 (nucleolar) [Xenopus laevis] >gi|27503448|gb|AAH42350.1| 1i973-prov protein [Xenopus laevis]	Ferrous iron transport protein B//ADP-ribosylation factor family//50S ribosome-binding GTPase//Protein of unknown function, DUF258
OmS|comp88788_c0	1328	124.25	891	methyltransferase like 7A [Xenopus laevis] >gi|49257328|gb|AAH73507.1| MGC82719 protein [Xenopus laevis]	Methyltransferase domain//ubiE/COQ5 methyltransferase family//Putative methyltransferase//Hypothetical methyltransferase
OmS|comp90653_c0	603.15	124.12	906	WD repeat containing, antisense to TP73 [Xenopus laevis] >gi|58701925|gb|AAH90211.1| MGC85022 protein [Xenopus laevis]	WD domain, G-beta repeat
OmS|comp41002_c1	1622	124.09	1041	PREDICTED: transforming protein RhoA-like [Anolis carolinensis]	ADP-ribosylation factor family//Elongation factor Tu GTP binding domain//Ras family//Gtr1/RagA G protein conserved region//Miro-like protein
OmS|comp93604_c5	577	124.08	511	--	--
OmS|comp38051_c0	6	124.07	205	--	--
OmS|comp93426_c0	4545.97	124.06	3592	PREDICTED: heat shock cognate 71 kDa protein-like [Xenopus (Silurana) tropicalis]	Hydantoinase/oxoprolinase//FGGY family of carbohydrate kinases, C-terminal domain//MreB/Mbl protein
OmS|comp74133_c0	100	124.04	269	--	--
OmS|comp94220_c0	1988.4	124.03	1766	PREDICTED: purine nucleoside phosphorylase-like [Anolis carolinensis]	Telomere-length maintenance and DNA damage repair//Phosphorylase superfamily
OmS|comp91217_c0	38	123.97	398	--	--
OmS|comp83084_c1	755.28	123.9	602	programmed cell death 5 [Xenopus (Silurana) tropicalis]	Double-stranded DNA-binding domain
OmS|comp95534_c0	1279	123.9	868	RecName: Full=Amphinase-4	--
OmS|comp83521_c0	4054.47	123.83	2279	sestrin 1 [Xenopus (Silurana) tropicalis] >gi|189441919|gb|AAI67380.1| sesn1 protein [Xenopus (Silurana) tropicalis]	PA26 p53-induced protein (sestrin)//Carboxymuconolactone decarboxylase family
OmS|comp71757_c0	1895.97	123.44	1185	--	--
OmS|comp93372_c1	510.65	123.36	1299	--	--
OmS|comp95235_c0	1486.06	123.12	978	PREDICTED: transcription elongation factor B polypeptide 1 [Saimiri boliviensis boliviensis]	Skp1 family, tetramerisation domain
OmS|comp41336_c0	1631	122.83	1054	Duodenase-1 precursor [Rana catesbeiana]	Trypsin
OmS|comp93593_c0	2509.78	122.76	2809	--	--
OmS|comp94905_c0	1909.61	122.4	1810	hypothetical protein RO3G_12666 [Rhizopus delemar RA 99-880]	NUC129 domain
OmS|comp93183_c0	137	122.19	746	--	--
OmS|comp94764_c2	244.77	122.01	784	--	--
OmS|comp89011_c0	1026.47	121.51	750	HSPC300 [Homo sapiens]	Predicted coiled-coil domain-containing protein (DUF2360)//Retroviral envelope protein
OmS|comp41442_c0	2513.55	121.44	1521	UPF0444 transmembrane protein C12orf23 homolog [Xenopus (Silurana) tropicalis] >gi|82186192|sp|Q6P1V1.1|CL023_XENTR RecName: Full=UPF0444 transmembrane protein C12orf23 homolog >gi|40674517|gb|AAH64860.1| hypothetical protein MGC75626 [Xenopus (Silurana) tropicalis]	--
OmS|comp71711_c0	591	121.37	562	LOC549001 protein [Xenopus (Silurana) tropicalis]	--
OmS|comp87891_c1	94	121.37	267	PREDICTED: t-complex protein 1 subunit beta-like, partial [Meleagris gallopavo]	TCP-1/cpn60 chaperonin family//Microfibril-associated glycoprotein (MAGP)
OmS|comp76673_c0	2680.6	121.05	1612	voltage-dependent anion channel 3 [Xenopus laevis] >gi|49256046|gb|AAH71123.1| MGC81430 protein [Xenopus laevis]	Eukaryotic porin
OmS|comp76936_c1	2753.07	120.68	1654	lysosomal-associated membrane protein 1 precursor [Xenopus laevis] >gi|50416223|gb|AAH77933.1| Lamp1-prov protein [Xenopus laevis]	Lysosome-associated membrane glycoprotein (Lamp)//ANTH domain
OmS|comp95631_c0	588	120.68	525	PREDICTED: 39S ribosomal protein L33, mitochondrial [Xenopus (Silurana) tropicalis]	Ribosomal protein L33
OmS|comp94340_c2	245.89	120.5	1164	--	RNA binding domain
OmS|comp95491_c0	478	120.5	468	C12orf62 homolog [Rana catesbeiana]	--
OmS|comp90157_c0	5381.4	120.32	3033	STT3, subunit of the oligosaccharyltransferase complex, homolog A [Xenopus (Silurana) tropicalis] >gi|45501093|gb|AAH67313.1| hypothetical protein MGC76056 [Xenopus (Silurana) tropicalis] >gi|89269567|emb|CAJ82849.1| Integral membrane protein 1 [Xenopus (Silurana) tropicalis]	Oligosaccharyl transferase STT3 subunit//Phage shock protein B
OmS|comp94074_c2	3443.97	120.23	2021	ras homolog gene family, member A [Xenopus (Silurana) tropicalis]	ADP-ribosylation factor family//Ras family//Elongation factor Tu GTP binding domain//Miro-like protein//Gtr1/RagA G protein conserved region
OmS|comp89554_c0	23	120.14	449	--	--
OmS|comp40988_c0	1010.14	120.03	748	Unknown (protein for MGC:147648) [Xenopus (Silurana) tropicalis]	Microsomal signal peptidase 12 kDa subunit (SPC12)
OmS|comp83555_c0	2688.57	120.03	1628	selenoprotein M precursor [Xenopus laevis] >gi|190358766|sp|Q6GP98.2|SELM_XENLA RecName: Full=Selenoprotein M; Short=SelM; Flags: Precursor	--
OmS|comp94601_c1	164.62	119.91	408	TC1-like transposase [Cyprinus carpio]	--
OmS|comp82919_c0	2071.99	119.89	1900	seryl-tRNA synthetase [Xenopus laevis] >gi|27697084|gb|AAH43975.1| Sars-prov protein [Xenopus laevis]	NOTCH protein//tRNA synthetase class II core domain (G, H, P, S and T)//Seryl-tRNA synthetase N-terminal domain//MerE protein
OmS|comp93589_c0	1046.41	119.87	2822	uncharacterized protein LOC403357 [Xenopus laevis] >gi|39795632|gb|AAH63727.1| MGC68531 protein [Xenopus laevis]	Dynactin p62 family//Acyl-CoA dehydrogenase, middle domain//Acyl-CoA oxidase//Acyl-CoA dehydrogenase, C-terminal domain
OmS|comp88183_c0	1140	119.45	819	ATPase, H+ transporting, lysosomal 21kDa, V0 subunit b [Xenopus laevis] >gi|51704045|gb|AAH81160.1| MGC84266 protein [Xenopus laevis]	ATP synthase subunit C
OmS|comp61070_c0	3667.02	118.92	2159	transketolase [Xenopus laevis] >gi|37994581|gb|AAH60361.1| MGC68785 protein [Xenopus laevis]	Dehydrogenase E1 component//1-deoxy-D-xylulose-5-phosphate synthase//Thiamine pyrophosphate enzyme, C-terminal TPP binding domain//Transketolase, C-terminal domain
OmS|comp92980_c1	2195.67	118.78	3032	MGC68472 protein [Xenopus laevis]	H2-forming N5,N10-methylene-tetrahydromethanopterin dehydrogenase
OmS|comp93005_c0	3247.05	118.76	1939	--	--
OmS|comp41014_c0	1290.96	118.67	903	Prefoldin subunit 5 [Rana catesbeiana]	Hr1 repeat//Prefoldin subunit
OmS|comp93087_c0	1992.02	118.13	3656	EH-domain containing 1 [Xenopus (Silurana) tropicalis] >gi|49523049|gb|AAH75491.1| EH-domain containing 1 [Xenopus (Silurana) tropicalis]	50S ribosome-binding GTPase//EF-hand domain pair//Ras family//EF hand//Ubiquitin-like autophagy protein Apg12//Uncharacterised P-loop hydrolase UPF0079//Ethanolamine utilisation - propanediol utilisation//Elongation factor Tu GTP binding domain//Gtr1/RagA G protein conserved region//Miro-like protein//Dynamin family//FtsK/SpoIIIE family//Ferrous iron transport protein B//AIG1 family
OmS|comp94835_c0	2825.07	117.85	2893	PREDICTED: transmembrane protein 2-like [Meleagris gallopavo]	AP2 domain//pKID domain
OmS|comp76056_c0	342	117.83	401	PREDICTED: hypothetical protein LOC100567767 [Anolis carolinensis]	--
OmS|comp94550_c0	20	117.79	260	--	--
OmS|comp94345_c0	960.94	117.62	1216	--	--
OmS|comp91977_c0	1934.27	117.43	1255	RNA-binding protein PNO1 [Xenopus laevis] >gi|82177183|sp|Q8AVH4.1|PNO1_XENLA RecName: Full=RNA-binding protein PNO1 >gi|27503881|gb|AAH42279.1| MGC53417 protein [Xenopus laevis] >gi|33638119|gb|AAQ24169.1| NOB1 protein [Xenopus laevis]	KH domain
OmS|comp94839_c1	200.41	117.4	465	transposase [Siniperca chuatsi]	Transposase
OmS|comp41001_c0	1024.71	117.33	768	ADP-ribosylation factor-like 6 interacting protein 1 [Xenopus (Silurana) tropicalis] >gi|110645708|gb|AAI18696.1| ADP-ribosylation factor-like 6 interacting protein 1 [Xenopus (Silurana) tropicalis]	--
OmS|comp90621_c0	2252.98	117.22	1428	proteasome 26S ATPase subunit 4 isoform 1 [Xenopus (Silurana) tropicalis] >gi|51703677|gb|AAH80888.1| proteasome (prosome, macropain) 26S subunit, ATPase, 4 [Xenopus (Silurana) tropicalis] >gi|89268750|emb|CAJ83257.1| Psmc4 [Xenopus (Silurana) tropicalis]	RNA helicase//Zeta toxin//Uncharacterised P-loop hydrolase UPF0079//ABC transporter//IstB-like ATP binding protein//AAA domain (Cdc48 subfamily)//AFG1-like ATPase//NTPase//Holliday junction DNA helicase ruvB N-terminus//Archaeal ATPase//ATPase family associated with various cellular activities (AAA)//Parvovirus non-structural protein NS1//GrpE//ATPase family associated with various cellular activ…
OmS|comp93705_c2	409	117.14	2704	PREDICTED: hypothetical protein LOC100493190 [Xenopus (Silurana) tropicalis]	--
OmS|comp87850_c0	3388.95	117.08	2040	protein arginine N-methyltransferase 1 [Xenopus (Silurana) tropicalis] >gi|123892812|sp|Q28F07.1|ANM1_XENTR RecName: Full=Protein arginine N-methyltransferase 1; AltName: Full=Heterogeneous nuclear ribonucleoprotein methyltransferase-like protein 2; AltName: Full=Histone-arginine N-methyltransferase PRMT1 >gi|89269901|emb|CAJ83544.1| HMT1 hnRNP methyltransferase-like 2 (S. cerevisiae) [Xenopus (S…	rRNA small subunit methyltransferase G//FtsJ-like methyltransferase//Mycolic acid cyclopropane synthetase//Methyltransferase domain//Ribosomal protein L11 methyltransferase (PrmA)//Protein-L-isoaspartate(D-aspartate) O-methyltransferase (PCMT)//Putative methyltransferase//PRMT5 arginine-N-methyltransferase//Met-10+ like-protein//Methyltransferase small domain//Histone methylation protein DOT1
OmS|comp94695_c0	2506.22	117.02	1804	thioredoxin [Bombina orientalis]	Glutaredoxin//Thioredoxin//Mitosis protein DIM1//Redoxin//AhpC/TSA family
OmS|comp83001_c0	1094	116.74	823	--	--
OmS|comp94570_c0	1895	116.39	1243	ER lumen protein retaining receptor 2 [Xenopus (Silurana) tropicalis] >gi|82202339|sp|Q6P257.1|ERD22_XENTR RecName: Full=ER lumen protein retaining receptor 2; AltName: Full=KDEL endoplasmic reticulum protein retention receptor 2; Short=KDEL receptor 2 >gi|40352845|gb|AAH64720.1| hypothetical protein MGC75957 [Xenopus (Silurana) tropicalis]	ER lumen protein retaining receptor
OmS|comp67112_c0	101	116.37	274	deoxyribonucleoside 5'-monophosphate N-glycosidase isoform 2 [Homo sapiens] >gi|410264198|gb|JAA20065.1| chromosome 6 open reading frame 108 [Pan troglodytes] >gi|410300202|gb|JAA28701.1| chromosome 6 open reading frame 108 [Pan troglodytes]	Nucleoside 2-deoxyribosyltransferase
OmS|comp41153_c0	554	116.36	518	musculoskeletal, embryonic nuclear protein 1 [Xenopus (Silurana) tropicalis] >gi|157423218|gb|AAI53750.1| LOC100127630 protein [Xenopus (Silurana) tropicalis]	--
OmS|comp83557_c0	1159.99	116.13	847	PREDICTED: cytochrome c oxidase subunit 8B, mitochondrial-like [Xenopus (Silurana) tropicalis]	CHY zinc finger//Cytochrome oxidase c subunit VIII
OmS|comp76283_c0	818.05	115.79	663	PREDICTED: osteocalcin-like [Xenopus (Silurana) tropicalis]	Vitamin K-dependent carboxylation/gamma-carboxyglutamic (GLA) domain
OmS|comp95489_c0	3196	115.75	1956	eukaryotic translation initiation factor 3 subunit L [Xenopus (Silurana) tropicalis] >gi|82186620|sp|Q6P878.1|EIF3L_XENTR RecName: Full=Eukaryotic translation initiation factor 3 subunit L; Short=eIF3l; AltName: Full=Eukaryotic translation initiation factor 3 subunit 6-interacting protein; AltName: Full=Eukaryotic translation initiation factor 3 subunit E-interacting protein >gi|38174413|gb|AAH61…	AP-5 complex subunit, vesicle trafficking//RNA polymerase I-associated factor PAF67//PCI domain//Tetratricopeptide repeat
OmS|comp41165_c0	374	115.57	422	Riddle 4 precursor [Xenopus laevis] >gi|27463044|gb|AAO15689.1|AF465788_1 Riddle 4 [Xenopus laevis]	--
OmS|comp91858_c0	1356.05	115.51	994	uncharacterized protein LOC548360 [Xenopus (Silurana) tropicalis] >gi|197246799|gb|AAI68797.1| LOC548360 protein [Xenopus (Silurana) tropicalis]	--
OmS|comp68628_c0	33	115.48	234	--	--
OmS|comp41019_c0	2698	115.38	1690	adenylosuccinate synthetase isozyme 1 [Xenopus (Silurana) tropicalis] >gi|82236020|sp|Q6DIW6.1|PURA1_XENTR RecName: Full=Adenylosuccinate synthetase isozyme 1; Short=AMPSase 1; Short=AdSS 1; AltName: Full=Adenylosuccinate synthetase, basic isozyme; AltName: Full=Adenylosuccinate synthetase, muscle isozyme; Short=M-type adenylosuccinate synthetase; AltName: Full=IMP--aspartate ligase 1 >gi|4952260…	Adenylosuccinate synthetase
OmS|comp90354_c0	4335.85	115.28	2599	ssr1-prov protein [Xenopus (Silurana) tropicalis] >gi|134026196|gb|AAI36233.1| ssr1 protein [Xenopus (Silurana) tropicalis]	U1 zinc finger//D domain of beta-TrCP//Translocon-associated protein (TRAP), alpha subunit//Nop14-like family//MYM-type Zinc finger with FCS sequence motif
OmS|comp80222_c0	25.18	115.23	565	--	--
OmS|comp93925_c2	1397.92	115.18	2819	peflin [Xenopus laevis] >gi|82232432|sp|Q5PQ53.1|PEF1_XENLA RecName: Full=Peflin; AltName: Full=PEF protein with a long N-terminal hydrophobic domain; AltName: Full=Penta-EF hand domain-containing protein 1 >gi|56269142|gb|AAH87356.1| LOC495978 protein [Xenopus laevis]	EF hand//EF-hand domain//EF hand//EF-hand domain pair//Transposase
OmS|comp73011_c0	6	115.14	206	--	--
OmS|comp74242_c0	6509.16	114.89	3784	actinin, alpha 4 [Xenopus laevis] >gi|50418010|gb|AAH77918.1| Actn4-prov protein [Xenopus laevis]	EF-hand domain pair//EF hand//EF hand//Spectrin repeat//EF-hand domain//Calponin homology (CH) domain
OmS|comp61408_c0	3206.18	114.6	1979	PREDICTED: nucleolin [Xenopus (Silurana) tropicalis]	RNA recognition motif. (a.k.a. RRM, RBD, or RNP domain)
OmS|comp88870_c0	3271.88	114.54	2016	growth hormone inducible transmembrane protein [Xenopus laevis] >gi|27370864|gb|AAH41226.1| Ghitm-prov protein [Xenopus laevis]	Alternative oxidase
OmS|comp76261_c0	1434.13	114.53	1113	PREDICTED: eukaryotic translation initiation factor 3 subunit J isoform 2 [Xenopus (Silurana) tropicalis]	Aphid transmission protein//Translation initiation factor eIF3 subunit
OmS|comp82938_c0	585.35	114.53	540	Glutaredoxin-1 [Rana catesbeiana]	Glutaredoxin//MerE protein
OmS|comp76684_c0	381	114.26	497	--	--
OmS|comp92332_c3	13	114.23	217	PREDICTED: tubulin beta-4 chain-like isoform 2 [Macaca mulatta]	--
OmS|comp85831_c1	2414.8	114.12	1550	--	Nitrite and sulphite reductase 4Fe-4S domain
OmS|comp91976_c0	1961.36	114.12	1300	uncharacterized protein LOC379564 precursor [Xenopus laevis] >gi|33585866|gb|AAH56080.1| MGC69070 protein [Xenopus laevis]	Astacin (Peptidase family M12A)//Matrixin
OmS|comp62281_c0	2662.96	114.11	1687	dnaJ homolog subfamily C member 25 [Xenopus (Silurana) tropicalis] >gi|82179217|sp|Q5HZT9.1|DJC25_XENTR RecName: Full=DnaJ homolog subfamily C member 25 >gi|57032856|gb|AAH88889.1| DnaJ homolog subfamily C member 25 [Xenopus (Silurana) tropicalis]	Transcription elongation factor, GreA/GreB, C-term
OmS|comp88174_c0	1291	114.11	1260	PDZ and LIM domain 1 [Xenopus laevis] >gi|32450243|gb|AAH54254.1| MGC64465 protein [Xenopus laevis]	LIM domain//PDZ domain (Also known as DHR or GLGF)//PDZ domain
OmS|comp93878_c0	2331.41	114.01	1970	--	--
OmS|comp76088_c0	3145.02	113.84	1957	chaperonin containing TCP1, subunit 6A (zeta 1) [Xenopus laevis] >gi|49256082|gb|AAH74165.1| MGC81949 protein [Xenopus laevis] >gi|54038656|gb|AAH84219.1| MGC81949 protein [Xenopus laevis]	Spore germination B3/ GerAC like, C-terminal//TCP-1/cpn60 chaperonin family
OmS|comp64779_c0	1144.93	113.79	869	keratin 5 (epidermolysis bullosa simplex, Dowling-Meara/Kobner/Weber-Cockayne types), isoform CRA_a [Homo sapiens]	bZIP transcription factor//Intermediate filament protein//Leucine-rich repeats of kinetochore protein Cenp-F/LEK1
OmS|comp60277_c1	1801	113.73	1215	--	--
OmS|comp94531_c1	5773.71	113.68	8841	regulator of G-protein signaling 5 [Xenopus laevis] >gi|50414732|gb|AAH77275.1| Unknown (protein for MGC:80046) [Xenopus laevis]	[2Fe-2S] binding domain//Regulator of G protein signaling domain//Amyloid A4 N-terminal heparin-binding
OmS|comp93011_c0	3772.97	113.63	2308	charged multivesicular body protein 4b [Xenopus (Silurana) tropicalis] >gi|73917753|sp|Q6GL11.1|CHM4B_XENTR RecName: Full=Charged multivesicular body protein 4b; AltName: Full=Chromatin-modifying protein 4b; Short=CHMP4b >gi|49250444|gb|AAH74708.1| chromatin modifying protein 4B [Xenopus (Silurana) tropicalis] >gi|89269849|emb|CAJ83591.1| similar to chromatin modifying proteins (chmp) [Xenopus (S…	Snf7//Tho complex subunit 7
OmS|comp93488_c1	427	113.59	1556	--	--
OmS|comp61187_c0	3079.38	113.55	1925	protein phosphatase 2, catalytic subunit, beta isoform [Xenopus (Silurana) tropicalis] >gi|148234623|ref|NP_001084162.1| protein phosphatase 2, catalytic subunit, beta isozyme [Xenopus laevis] >gi|1143703|emb|CAA90704.1| protein phosphatase 2A, catalytic subunit, beta isoform [Xenopus laevis] >gi|49118711|gb|AAH72775.1| Ppp2cb protein [Xenopus laevis] >gi|49250439|gb|AAH74551.1| novel protein sim…	Calcineurin-like phosphoesterase//Seven in absentia protein family
OmS|comp95622_c0	734.95	113.47	626	small nuclear ribonucleoprotein Sm D1 [Xenopus (Silurana) tropicalis] >gi|148227202|ref|NP_001085322.1| small nuclear ribonucleoprotein Sm D1 [Xenopus laevis] >gi|49250837|gb|AAH74514.1| MGC69276 protein [Xenopus (Silurana) tropicalis] >gi|49255946|gb|AAH71069.1| MGC78968 protein [Xenopus laevis] >gi|76779906|gb|AAI06262.1| MGC78968 protein [Xenopus laevis] >gi|118835457|gb|AAI28954.1| MGC78968 p…	Gem-associated protein 7 (Gemin7)//Leucine Rich Repeat
OmS|comp89005_c0	1059.66	113.4	818	U6 snRNA-associated Sm-like protein LSm1 [Rana catesbeiana]	--
OmS|comp85829_c0	1732.21	113.36	1180	PREDICTED: urokinase plasminogen activator surface receptor isoform 2 [Canis lupus familiaris]	Activin types I and II receptor domain
OmS|comp92672_c0	446.76	113.26	772	--	--
OmS|comp94799_c2	514.37	113.24	819	--	--
OmS|comp93243_c0	1334.66	113.19	1963	PREDICTED: CD48 antigen-like [Xenopus (Silurana) tropicalis]	LST-1 protein//Alphaherpesvirus glycoprotein E
OmS|comp93574_c0	24.38	113.18	228	--	--
OmS|comp95409_c0	1650	113.04	1137	signal peptidase complex subunit 3 [Xenopus (Silurana) tropicalis]	Signal peptidase subunit//Porcine arterivirus-type cysteine proteinase alpha
OmS|comp94789_c0	845	113.01	1746	PREDICTED: ankyrin repeat and SOCS box protein 1 [Xenopus (Silurana) tropicalis]	Ankyrin repeat//Ankyrin repeat//SOCS box//ATP synthase F1 beta subunit
OmS|comp83532_c0	4489.01	112.88	2721	calpain 1, large subunit [Xenopus laevis] >gi|27881719|gb|AAH44317.1| Capn1 protein [Xenopus laevis]	Rice dwarf virus p3//EF-hand domain pair//EF hand//EF-hand domain//EF hand//Calpain family cysteine protease
OmS|comp62503_c0	2272.8	112.84	1486	PREDICTED: actin-related protein 2/3 complex subunit 4 isoform 2 [Gorilla gorilla gorilla]	ARP2/3 complex 20 kDa subunit (ARPC4)
OmS|comp94915_c3	2416.43	112.79	2760	Putative transposase [Dicentrarchus labrax]	Transposase//'Paired box' domain//Sigma-70, region 4
OmS|comp92364_c0	981.41	112.64	1541	PREDICTED: ATM interactor-like [Xenopus (Silurana) tropicalis]	--
OmS|comp94842_c4	1313.13	112.52	1060	transposase [Salmo salar]	Transposase
OmS|comp93621_c1	573	112.48	638	--	ATP adenylyltransferase
OmS|comp94440_c0	1470	112.42	3294	nitric oxide synthase-interacting protein [Xenopus (Silurana) tropicalis] >gi|82186591|sp|Q6P829.1|NOSIP_XENTR RecName: Full=Nitric oxide synthase-interacting protein >gi|38174118|gb|AAH61402.1| nitric oxide synthase interacting protein [Xenopus (Silurana) tropicalis]	Integral membrane protein DUF106//U-box domain//DHHC palmitoyltransferase//Ion transport protein//FlhB HrpN YscU SpaS Family
OmS|comp94222_c5	567.01	112.28	1380	RNMT-activating mini protein [Xenopus (Silurana) tropicalis] >gi|123893237|sp|Q28HC9.1|RAM_XENTR RecName: Full=RNMT-activating mini protein; Short=RAM; AltName: Full=Protein FAM103A1 >gi|89272804|emb|CAJ82021.1| novel protein [Xenopus (Silurana) tropicalis] >gi|159155302|gb|AAI54857.1| hypothetical protein LOC733725 [Xenopus (Silurana) tropicalis]	mRNA cap methylation, RNMT-activating mini protein
OmS|comp76050_c0	897.56	112.16	722	Brain protein 44 [Rana catesbeiana]	Uncharacterised protein family (UPF0041)
OmS|comp93783_c0	1124	111.98	1183	PREDICTED: microfibril-associated glycoprotein 4-like [Xenopus (Silurana) tropicalis]	--
OmS|comp73018_c0	2940.02	111.77	1978	casein kinase I isoform alpha [Gallus gallus] >gi|327265180|ref|XP_003217386.1| PREDICTED: casein kinase I isoform alpha-like [Anolis carolinensis] >gi|2772546|gb|AAB96334.1| casein kinase I alpha LS [Gallus gallus]	Cytochrome B6-F complex subunit VI (PetL)//Protein tyrosine kinase//Protein kinase domain//Poxvirus serine/threonine protein kinase
OmS|comp92249_c0	6	111.63	236	--	--
OmS|comp95511_c0	570	111.53	540	PHD finger-like domain-containing protein 5A [Homo sapiens] >gi|20302071|ref|NP_620243.1| PHD finger-like domain-containing protein 5A [Rattus norvegicus] >gi|24415990|ref|NP_081013.1| PHD finger-like domain-containing protein 5A [Mus musculus] >gi|27545283|ref|NP_775373.1| PHD finger-like domain-containing protein 5A [Danio rerio] >gi|134085850|ref|NP_001076851.1| PHD finger-like domain-containi…	--
OmS|comp54029_c0	5	111.41	204	PREDICTED: hypothetical protein LOC100487667 [Xenopus (Silurana) tropicalis]	--
OmS|comp77301_c0	5	111.41	204	--	--
OmS|comp207795_c0	4	111.38	201	--	--
OmS|comp229336_c0	4	111.38	201	--	--
OmS|comp272369_c0	4	111.38	201	--	--
OmS|comp54334_c0	4	111.38	201	--	--
OmS|comp68790_c0	4	111.38	201	--	--
OmS|comp78406_c0	4	111.38	201	PREDICTED: oocyte zinc finger protein XlCOF6-like, partial [Xenopus (Silurana) tropicalis]	Zinc finger, C2H2 type//ZipA, C-terminal FtsZ-binding domain//4Fe-4S dicluster domain//Sprouty protein (Spry)//LIM domain//DNA directed RNA polymerase, 7 kDa subunit//Ribosomal protein L44
OmS|comp81095_c0	4	111.38	201	--	--
OmS|comp91067_c0	1981.42	111.33	1499	--	--
OmS|comp94201_c1	3750.85	110.72	4460	--	Alphavirus E3 glycoprotein
OmS|comp90673_c0	1533.34	110.71	1090	Mid1-interacting protein 1 [Rana catesbeiana]	--
OmS|comp77076_c0	385.21	110.52	448	--	--
OmS|comp88855_c2	484	110.5	494	PREDICTED: 14-3-3 protein beta/alpha-1-like [Takifugu rubripes]	Flagellar motor switch protein FliM
OmS|comp82936_c0	1056.13	110.48	820	glutaredoxin 5 [Xenopus laevis] >gi|71051869|gb|AAH99281.1| MGC116473 protein [Xenopus laevis]	Glutaredoxin
OmS|comp73708_c0	1408.63	110.45	1021	Proteasome activator complex subunit 2 [Rana catesbeiana]	Proteasome activator pa28 beta subunit//Proteasome activator pa28 alpha subunit
OmS|comp95488_c0	1215	110.4	911	heat shock protein 30 [Rana catesbeiana]	Protein of unknown function (DUF1895)
OmS|comp41005_c0	1110	110.07	853	PREDICTED: lipopolysaccharide-induced tumor necrosis factor-alpha factor homolog isoform 1 [Xenopus (Silurana) tropicalis]	NAD-dependent DNA ligase C4 zinc finger domain
OmS|comp94197_c0	3668.78	109.82	3163	--	FAST kinase-like protein, subdomain 1
OmS|comp93628_c0	132.77	109.57	1010	--	NADH dehydrogenase subunit 2 C-terminus
OmS|comp95284_c0	1301	109.37	967	fission 1 (mitochondrial outer membrane) homolog [Xenopus (Silurana) tropicalis] >gi|187469405|gb|AAI66977.1| LOC100170430 protein [Xenopus (Silurana) tropicalis]	Tetratricopeptide repeat//Tetratricopeptide repeat//Fusion glycoprotein F0
OmS|comp93824_c0	455	109.28	1517	PREDICTED: uncharacterized protein C9orf150 homolog [Xenopus (Silurana) tropicalis]	--
OmS|comp77099_c0	574	109.25	549	bolA homolog 2 [Xenopus laevis] >gi|49116682|gb|AAH73625.1| MGC82947 protein [Xenopus laevis]	Ubiquitin family
OmS|comp90128_c0	63.96	109.16	255	--	--
OmS|comp85950_c0	1532	108.25	1109	PREDICTED: hypothetical protein LOC100493947 [Xenopus (Silurana) tropicalis]	Latrophilin/CL-1-like GPS domain//AN1-like Zinc finger
OmS|comp85322_c0	188	108.05	948	--	--
OmS|comp94556_c1	12040	107.7	7272	LOC100137634 protein [Xenopus laevis]	Potato type II proteinase inhibitor family//Class II MHC-associated invariant chain trimerisation domain
OmS|comp77144_c0	3530.36	107.66	2282	phosphorylase phosphatase [Xenopus laevis]	WD domain, G-beta repeat
OmS|comp154490_c0	7	107.55	209	--	--
OmS|comp92546_c0	1905.75	107.41	1335	II-FBPL precursor [Xenopus laevis]	F5/8 type C domain
OmS|comp92019_c0	1330.29	107.33	1296	PREDICTED: ficolin-1-like [Xenopus (Silurana) tropicalis]	--
OmS|comp93026_c5	3690.17	107.32	3217	Transcription factor BTF3 homolog 4 [Rana catesbeiana]	Membrane-associating domain//Cytochrome b562
OmS|comp93496_c1	1492.66	107.27	3393	taspase, threonine aspartase, 1 [Xenopus (Silurana) tropicalis] >gi|171846835|gb|AAI61535.1| LOC100145722 protein [Xenopus (Silurana) tropicalis]	Asparaginase
OmS|comp88195_c0	713	107.26	653	troponin C type 1 (slow) [Xenopus (Silurana) tropicalis] >gi|148223295|ref|NP_001083764.1| cardiac troponin C [Xenopus laevis] >gi|1945537|dbj|BAA19736.1| cardiac troponin C [Xenopus laevis] >gi|49522032|gb|AAH74504.1| troponin C type 1 (slow) [Xenopus (Silurana) tropicalis] >gi|52430470|gb|AAH82829.1| Tnnc1 protein [Xenopus laevis] >gi|89271380|emb|CAJ83185.1| troponin C, slow [Xenopus (Silurana…	RNA 2'-phosphotransferase, Tpt1 / KptA family//Secreted protein acidic and rich in cysteine Ca binding region//DAK2 domain//EF-hand domain//EF hand//EF hand//EF-hand domain pair
OmS|comp207099_c0	6	106.87	207	PREDICTED: IgGFc-binding protein [Xenopus (Silurana) tropicalis]	--
OmS|comp82983_c0	670	106.85	613	NADH dehydrogenase (ubiquinone) 1 alpha subcomplex, 2, 8kDa [Xenopus (Silurana) tropicalis] >gi|301631843|ref|XP_002945004.1| PREDICTED: NADH dehydrogenase [ubiquinone] 1 alpha subcomplex subunit 2-like [Xenopus (Silurana) tropicalis] >gi|134023821|gb|AAI35401.1| LOC100124807 protein [Xenopus (Silurana) tropicalis]	--
OmS|comp94251_c2	778.19	106.78	4006	PREDICTED: kinesin light chain 1 [Sarcophilus harrisii]	Tetratricopeptide repeat//Tetratricopeptide repeat//Tetratricopeptide repeat//Tetratricopeptide repeat//Endothelin family//Homeobox associated leucine zipper
OmS|comp41016_c0	1597	106.62	1161	mitochondrial pyruvate carrier 1 [Xenopus laevis] >gi|56541218|gb|AAH87474.1| LOC496160 protein [Xenopus laevis]	Uncharacterised protein family (UPF0041)
OmS|comp93815_c0	2074.16	106.59	1443	--	Calcium/calmodulin dependent protein kinase II Association
OmS|comp86139_c0	995.98	106.54	1587	--	--
OmS|comp87893_c0	2799	106.52	1872	6-phosphogluconate dehydrogenase, decarboxylating [Xenopus laevis] >gi|37747616|gb|AAH59958.1| Pgd protein [Xenopus laevis]	Acetohydroxy acid isomeroreductase, catalytic domain//DNA polymerase III beta subunit, N-terminal domain//6-phosphogluconate dehydrogenase, C-terminal domain//NAD binding domain of 6-phosphogluconate dehydrogenase
OmS|comp93025_c0	6111.37	106.51	4920	adenosylmethionine decarboxylase 1 [Xenopus (Silurana) tropicalis] >gi|170284928|gb|AAI61042.1| adenosylmethionine decarboxylase 1 [Xenopus (Silurana) tropicalis]	Adenosylmethionine decarboxylase
OmS|comp76053_c1	1058.15	106.44	844	canopy homolog 1 precursor [Rana catesbeiana]	--
OmS|comp91420_c0	2670.38	106.39	1798	prohibitin [Xenopus (Silurana) tropicalis] >gi|38174098|gb|AAH61380.1| prohibitin [Xenopus (Silurana) tropicalis] >gi|89272030|emb|CAJ83243.1| prohibitin [Xenopus (Silurana) tropicalis] >gi|89272810|emb|CAJ82042.1| prohibitin [Xenopus (Silurana) tropicalis]	--
OmS|comp60884_c0	9	106.31	262	--	--
OmS|comp92016_c0	3810.66	106.25	3622	uncharacterized protein LOC734437 [Xenopus laevis] >gi|62740101|gb|AAH94107.1| MGC114730 protein [Xenopus laevis]	Copper/zinc superoxide dismutase (SODC)//HECT-domain (ubiquitin-transferase)
OmS|comp91066_c0	10	106.23	227	--	--
OmS|comp94657_c0	2165.08	106.19	1976	PREDICTED: rRNA 2'-O-methyltransferase fibrillarin-like isoform 1 [Oryzias latipes]	tRNA methyltransferase complex GCD14 subunit//Fibrillarin//Protein-L-isoaspartate(D-aspartate) O-methyltransferase (PCMT)
OmS|comp92657_c0	1672.53	106.17	1650	RAB21, member RAS oncogene family [Xenopus (Silurana) tropicalis] >gi|89266851|emb|CAJ82566.1| RAB21, member RAS oncogene family [Xenopus (Silurana) tropicalis] >gi|213624296|gb|AAI70902.1| RAB21, member RAS oncogene family [Xenopus (Silurana) tropicalis] >gi|213624300|gb|AAI70908.1| RAB21, member RAS oncogene family [Xenopus (Silurana) tropicalis]	Ferrous iron transport protein B//ADP-ribosylation factor family//Elongation factor Tu GTP binding domain//Gtr1/RagA G protein conserved region//Miro-like protein//IpaB/EvcA family//Ethanolamine utilisation - propanediol utilisation//50S ribosome-binding GTPase//Ras family//Amyloid A4 N-terminal heparin-binding
OmS|comp93903_c0	822	106.15	1484	PREDICTED: pulmonary surfactant-associated protein D-like [Xenopus (Silurana) tropicalis]	Lectin C-type domain//Viral A-type inclusion protein repeat
OmS|comp92368_c0	241.08	106.1	542	--	--
OmS|comp88778_c0	1890.63	106.03	1514	RNA-binding protein FUS [Gallus gallus] >gi|47420845|gb|AAT27458.1| FUS/TLS [Gallus gallus]	RNA recognition motif. (a.k.a. RRM, RBD, or RNP domain)//Zn-finger in Ran binding protein and others//RNA cap guanine-N2 methyltransferase
OmS|comp94007_c0	3379.11	106.03	2275	PREDICTED: uncharacterized protein LOC100858003, partial [Gallus gallus]	Tetratricopeptide repeat//Tetratricopeptide repeat//Tetratricopeptide repeat//Tetratricopeptide repeat//RNA recognition motif. (a.k.a. RRM, RBD, or RNP domain)
OmS|comp95700_c0	651	105.96	605	Macrophage migration inhibitory factor [Rana catesbeiana]	Tautomerase enzyme
OmS|comp73163_c0	2367.03	105.83	1626	54 kD nuclear RNA-binding protein [Xenopus laevis]	Gammaherpesvirus capsid protein//RNA recognition motif. (a.k.a. RRM, RBD, or RNP domain)
OmS|comp95301_c0	2008	105.78	1413	casein kinase 2, beta subunit, isoform CRA_b [Rattus norvegicus]	Casein kinase II regulatory subunit
OmS|comp94329_c1	965.01	105.76	885	--	--
OmS|comp60953_c0	1427.93	105.61	1082	low molecular weight slow troponin T [Rhinella marina]	Eukaryotic and archaeal DNA primase, large subunit//Troponin//Centromere protein B dimerisation domain
OmS|comp93285_c0	275	105.56	922	--	--
OmS|comp43477_c0	485.5	105.49	508	--	--
OmS|comp94650_c0	707.59	105.22	2240	--	E3 Ubiquitin ligase
OmS|comp60993_c0	2301.75	105	1598	chromatin modifyinG-protein 5 [Xenopus borealis]	Snf7//Seryl-tRNA synthetase N-terminal domain//Bluetongue virus non-structural protein NS2//Phosphotyrosyl phosphate activator (PTPA) protein//Nucleopolyhedrovirus P10 protein//Prefoldin subunit//Gas vesicle protein K
OmS|comp88606_c2	1063	104.89	2256	FERM domain-containing protein 8 [Xenopus laevis] >gi|82176415|sp|Q7ZWP1.1|FRMD8_XENLA RecName: Full=FERM domain-containing protein 8 >gi|28422731|gb|AAH46857.1| Frmd8 protein [Xenopus laevis]	--
OmS|comp94521_c0	716.99	104.54	1199	twisted gastrulation homolog 2 [Xenopus (Silurana) tropicalis] >gi|58476358|gb|AAH89692.1| twisted gastrulation homolog 2 [Xenopus (Silurana) tropicalis]	--
OmS|comp41150_c0	770	104.29	683	transmembrane protein 14C [Xenopus laevis] >gi|51593474|gb|AAH78477.1| MGC85236 protein [Xenopus laevis]	Transmembrane proteins 14C
OmS|comp62352_c0	997	104.29	820	ras-related protein Rab-6A [Gallus gallus] >gi|118573265|sp|Q1KME6.3|RAB6A_CHICK RecName: Full=Ras-related protein Rab-6A >gi|93209536|gb|ABF00126.1| GTP-binding protein [Gallus gallus]	50S ribosome-binding GTPase//Ras family//Archaeal ATPase//Elongation factor Tu GTP binding domain//Gtr1/RagA G protein conserved region//Miro-like protein//Dynamin family//Ferrous iron transport protein B//ADP-ribosylation factor family
OmS|comp94322_c0	1474	104.22	1369	uncharacterized protein LOC495127 [Xenopus laevis] >gi|54038053|gb|AAH84316.1| LOC495127 protein, partial [Xenopus laevis] >gi|76779453|gb|AAI06242.1| LOC495127 protein [Xenopus laevis]	--
OmS|comp74312_c0	17.14	104.19	223	--	--
OmS|comp77214_c0	611.84	104.17	588	coiled-coil domain containing 56 [Xenopus (Silurana) tropicalis] >gi|166796635|gb|AAI59371.1| Unknown (protein for MGC:185923) [Xenopus (Silurana) tropicalis]	--
OmS|comp68290_c2	256	104.16	373	mCG1042239 [Mus musculus]	--
OmS|comp93788_c3	611	103.9	2454	--	--
OmS|comp88915_c0	4509.6	103.89	2993	periostin, osteoblast specific factor precursor [Xenopus (Silurana) tropicalis] >gi|159156025|gb|AAI54912.1| postn protein [Xenopus (Silurana) tropicalis]	4.1 protein C-terminal domain (CTD)
OmS|comp85834_c0	1631.16	103.83	1207	selenoprotein S [Xenopus (Silurana) tropicalis] >gi|89267874|emb|CAJ83287.1| novel protein similar to selenoprotein S [Xenopus (Silurana) tropicalis]	Selenoprotein S (SelS)
OmS|comp91828_c0	3199.76	103.72	3521	RTN3 [Xenopus laevis]	IBR domain//Ankyrin repeat
OmS|comp86477_c0	439	103.61	485	RecName: Full=Transmembrane protein 256 homolog; Flags: Precursor >gi|89515084|gb|ABD75374.1| hypothetical protein [Bufo gargarizans]	--
OmS|comp77976_c0	134	103.49	337	PREDICTED: WAP four-disulfide core domain protein 3-like [Oreochromis niloticus]	WAP-type (Whey Acidic Protein) 'four-disulfide core'
OmS|comp88221_c0	435.98	103.48	1003	--	--
OmS|comp94190_c3	3589.38	103.45	2402	cytochrome b5 reductase 3 [Xenopus (Silurana) tropicalis] >gi|189441816|gb|AAI67627.1| LOC100170571 protein [Xenopus (Silurana) tropicalis]	IBR domain//Ferric reductase NAD binding domain//Oxidoreductase NAD-binding domain
OmS|comp223065_c0	4	103.44	202	--	--
OmS|comp68514_c1	4	103.44	202	PREDICTED: lipopolysaccharide-responsive and beige-like anchor protein [Xenopus (Silurana) tropicalis]	--
OmS|comp77969_c1	4	103.44	202	Dab2ip protein, partial [Mus musculus]	GTPase-activator protein for Ras-like GTPase
OmS|comp63817_c0	5	103.39	205	--	--
OmS|comp88159_c0	1685	103.29	1245	glutathione peroxidase 3 precursor [Xenopus (Silurana) tropicalis]	Glutathione peroxidase
OmS|comp94642_c0	556.08	103.26	1180	PREDICTED: vesicle-associated membrane protein 3-like isoform 1 [Oryzias latipes] >gi|432859657|ref|XP_004069202.1| PREDICTED: vesicle-associated membrane protein 3-like isoform 2 [Oryzias latipes]	Occlusion-derived virus envelope protein ODV-E18//Pestivirus NS3 polyprotein peptidase S31//FYVE-type zinc finger//Synaptobrevin
OmS|comp76701_c0	1033	103.25	848	leucine rich repeat containing 20 [Xenopus (Silurana) tropicalis] >gi|54038208|gb|AAH84442.1| leucine rich repeat containing 20 [Xenopus (Silurana) tropicalis]	Leucine Rich Repeat
OmS|comp92838_c2	761	103.25	1119	--	--
OmS|comp41494_c0	4214.47	103.14	2790	LOC398139 protein [Xenopus laevis]	Cobalt transport protein component CbiN//Aconitase family (aconitate hydratase)//Aconitase C-terminal domain
OmS|comp76535_c0	336.94	103.11	424	--	--
OmS|comp91908_c1	1849.62	103.09	1409	--	--
OmS|comp94476_c0	2190.35	103.08	1619	PREDICTED: rho GDP-dissociation inhibitor 2 [Otolemur garnettii]	RHO protein GDP dissociation inhibitor
OmS|comp92573_c0	4076.81	102.97	2979	cell cycle associated protein 1 [Xenopus laevis] >gi|39652601|dbj|BAD04909.1| RNA granule protein 105 [Xenopus laevis]	--
OmS|comp92095_c0	785	102.87	764	oviduct protein p20 precursor [Xenopus laevis] >gi|45594648|gb|AAS68624.1| oviduct protein p20 [Xenopus laevis]	WAP-type (Whey Acidic Protein) 'four-disulfide core'
OmS|comp90666_c0	889	102.77	790	chorionic proteinase inhibitor [Tribolodon hakonensis]	WAP-type (Whey Acidic Protein) 'four-disulfide core'
OmS|comp95463_c0	1446	102.75	1104	aminoacyl tRNA synthetase complex-interacting multifunctional protein 1 [Xenopus (Silurana) tropicalis]	Protein of unknown function (DUF904)//DHHC palmitoyltransferase//Putative tRNA binding domain//Septum formation initiator
OmS|comp90684_c0	1405	102.74	1079	hydroxysteroid (17-beta) dehydrogenase 10 [Xenopus (Silurana) tropicalis] >gi|89267203|emb|CAJ81399.1| hydroxyacyl-Coenzyme A dehydrogenase, type II [Xenopus (Silurana) tropicalis]	3-beta hydroxysteroid dehydrogenase/isomerase family//NAD dependent epimerase/dehydratase family//short chain dehydrogenase
OmS|comp95571_c0	775	102.54	694	Transcription elongation factor SPT4 [Rana catesbeiana]	--
OmS|comp93306_c2	254.78	102.32	439	--	--
OmS|comp95531_c0	1461	102.32	1117	proteasome (prosome, macropain) subunit, alpha type, 5 [Xenopus (Silurana) tropicalis] >gi|134025463|gb|AAI35541.1| LOC100124849 protein [Xenopus (Silurana) tropicalis]	Proteasome subunit//Proteasome subunit A N-terminal signature
OmS|comp89420_c0	1891.54	102.25	3642	ADP-ribosylation factor 6 [Homo sapiens] >gi|6680724|ref|NP_031507.1| ADP-ribosylation factor 6 [Mus musculus] >gi|13162345|ref|NP_077066.1| ADP-ribosylation factor 6 [Rattus norvegicus] >gi|118403828|ref|NP_001072145.1| ADP-ribosylation factor 6 [Sus scrofa] >gi|242247471|ref|NP_001156020.1| ADP-ribosylation factor 6 [Ovis aries] >gi|302563827|ref|NP_001180987.1| ADP-ribosylation factor 6 [Macac…	G-protein alpha subunit//50S ribosome-binding GTPase//6-phosphofructo-2-kinase//Ras family//ADP-ribosylation factor family//Gtr1/RagA G protein conserved region//Miro-like protein//Elongation factor Tu GTP binding domain
OmS|comp89082_c0	6014.64	102.24	4398	Pl10-related protein [Pelophylax lessonae]	Protein of unknown function (DUF1253)//Tetrahydromethanopterin S-methyltransferase, subunit A//DEAD/DEAH box helicase//Helicase conserved C-terminal domain//Type III restriction enzyme, res subunit
OmS|comp85419_c0	2914.95	102.22	3358	heterogeneous nuclear ribonucleoprotein L [Xenopus (Silurana) tropicalis] >gi|140832702|gb|AAI35425.1| hnrpl protein [Xenopus (Silurana) tropicalis]	RNA recognition motif. (a.k.a. RRM, RBD, or RNP domain)//Albumin I
OmS|comp83251_c0	273.1	101.9	387	--	--
OmS|comp90042_c0	180.3	101.88	369	--	--
OmS|comp94138_c3	687.71	101.83	1241	--	--
OmS|comp94856_c0	6705.82	101.83	4561	MHC class II antigen beta chain [Bombina bombina]	Class II histocompatibility antigen, beta domain//Spore germination protein//Anaphase-promoting complex subunit 11 RING-H2 finger
OmS|comp76080_c0	1405.27	101.81	1087	V-type proton ATPase subunit D-like [Crotalus adamanteus]	Zn-finger in ubiquitin-hydrolases and other protein//ATP synthase subunit D
OmS|comp93521_c0	2920	101.66	2026	ribophorin II precursor [Xenopus (Silurana) tropicalis] >gi|56970637|gb|AAH88596.1| hypothetical LOC496959 [Xenopus (Silurana) tropicalis] >gi|89269801|emb|CAJ82493.1| ribophorin II [Xenopus (Silurana) tropicalis]	Topoisomerase DNA binding C4 zinc finger//Oligosaccharyltransferase subunit Ribophorin II
OmS|comp94252_c1	23	101.55	229	Putative rna polymerase ii subunit a c-terminal domain phosphatase ssu72-like protein [Desmodus rotundus]	Ssu72-like protein
OmS|comp95612_c0	557.43	101.5	564	Prefoldin subunit 1 [Rana catesbeiana]	Prefoldin subunit
OmS|comp70921_c0	143	101.46	307	--	--
OmS|comp65353_c0	28.99	101.43	234	antimicrobial peptide precursor [Odorrana tiannanensis]	--
OmS|comp83013_c0	2249.02	101.27	1616	iron-sulfur cluster scaffold homolog [Xenopus (Silurana) tropicalis] >gi|38383061|gb|AAH62501.1| hypothetical protein MGC76074 [Xenopus (Silurana) tropicalis] >gi|89273867|emb|CAJ81443.1| NifU-like N-terminal domain containing [Xenopus (Silurana) tropicalis]	NifU-like N terminal domain
OmS|comp93269_c0	1362.52	101.22	1079	--	ELK domain
OmS|comp72710_c0	763	101.17	693	DPH3 homolog [Rana catesbeiana]	--
OmS|comp91342_c0	1987.13	101.11	1458	--	--
OmS|comp91871_c0	2058.73	101.09	1500	pyruvate dehydrogenase (lipoamide) beta [Xenopus (Silurana) tropicalis] >gi|60688141|gb|AAH91061.1| pyruvate dehydrogenase (lipoamide) beta [Xenopus (Silurana) tropicalis] >gi|89268148|emb|CAJ81945.1| pyruvate dehydrogenase (lipoamide) beta [Xenopus (Silurana) tropicalis]	Transketolase, C-terminal domain
OmS|comp86196_c0	3440.53	101.01	2362	SET translocation (myeloid leukemia-associated) [Xenopus (Silurana) tropicalis]	C terminal SARAH domain of Mst1//emp24/gp25L/p24 family/GOLD//Nucleosome assembly protein (NAP)
OmS|comp94409_c0	1630.51	100.96	1575	NADH dehydrogenase ubiquinone Fe-S 8 [Xenopus (Silurana) tropicalis] >gi|50416643|gb|AAH77660.1| NADH dehydrogenase (ubiquinone) Fe-S protein 8, 23kDa (NADH-coenzyme Q reductase) [Xenopus (Silurana) tropicalis] >gi|89271932|emb|CAJ82191.1| NADH dehydrogenase (ubiquinone) Fe-S protein 8, 23kDa (NADH-coenzyme Q reductase) [Xenopus (Silurana) tropicalis]	4Fe-4S dicluster domain//4Fe-4S dicluster domain//4Fe-4S dicluster domain//4Fe-4S binding domain//4Fe-4S binding domain//4Fe-4S binding domain//4Fe-4S dicluster domain//4Fe-4S dicluster domain//c-SKI Smad4 binding domain//4Fe-4S binding domain//4Fe-4S binding domain
OmS|comp88338_c0	848	100.95	747	LOC100037110 protein [Xenopus laevis]	--
OmS|comp92108_c1	957	100.85	1014	lamp2 protein [Xenopus (Silurana) tropicalis]	Lysosome-associated membrane glycoprotein (Lamp)
OmS|comp85941_c0	595.01	100.76	590	translocase of inner mitochondrial membrane 8 homolog B [Xenopus (Silurana) tropicalis] >gi|89266997|emb|CAJ83701.1| translocase of inner mitochondrial membrane 8 homolog B (yeast) [Xenopus (Silurana) tropicalis] >gi|134254234|gb|AAI35344.1| translocase of inner mitochondrial membrane 8 homolog B [Xenopus (Silurana) tropicalis]	--
OmS|comp91737_c0	2742.14	100.7	1932	--	Aspartate/ornithine carbamoyltransferase, Asp/Orn binding domain
OmS|comp77153_c0	1653	100.35	1255	LOC495269 protein, partial [Xenopus laevis]	Iron-containing alcohol dehydrogenase//RNA dependent RNA polymerase//Glutathione S-transferase, N-terminal domain//DNA recombination-mediator protein A//Glutaredoxin//Thioredoxin//Mitosis protein DIM1
OmS|comp95795_c0	554	100.29	566	MAK16-like protein RBM13 B [Rana catesbeiana]	--
OmS|comp94731_c0	2249.46	99.98	2502	--	DWNN domain
OmS|comp77071_c0	4155.65	99.8	2912	PREDICTED: 60 kDa heat shock protein, mitochondrial-like [Meleagris gallopavo]	TCP-1/cpn60 chaperonin family//Pneumovirus matrix protein 2 (M2)//Chaperonin 10 Kd subunit//Aminoacyl tRNA synthetase class II, N-terminal domain
OmS|comp76990_c0	2156	99.72	1579	NADH dehydrogenase (ubiquinone) Fe-S protein 2, 49kDa (NADH-coenzyme Q reductase) [Xenopus laevis] >gi|80479245|gb|AAI08511.1| MGC130896 protein [Xenopus laevis]	Respiratory-chain NADH dehydrogenase, 49 Kd subunit
OmS|comp94493_c5	1154.21	99.7	2729	olfactomedin 4 precursor [Xenopus laevis] >gi|18916492|dbj|BAB85495.1| Tiarin [Xenopus laevis]	Olfactomedin-like domain//Agrin NtA domain
OmS|comp94814_c0	123	99.61	296	--	--
OmS|comp83202_c0	569.78	99.15	580	peptidyl-prolyl cis-trans isomerase NIMA-interacting 4 [Xenopus (Silurana) tropicalis] >gi|82202394|sp|Q6P4K8.1|PIN4_XENTR RecName: Full=Peptidyl-prolyl cis-trans isomerase NIMA-interacting 4; AltName: Full=Parvulin-14; Short=Par14; AltName: Full=Peptidyl-prolyl cis-trans isomerase Pin4; Short=PPIase Pin4; AltName: Full=Rotamase Pin4 >gi|38648988|gb|AAH63359.1| protein (peptidyl-prolyl cis/trans …	PPIC-type PPIASE domain//PPIC-type PPIASE domain
OmS|comp94854_c0	281	99.13	787	--	RasGEF N-terminal motif
OmS|comp76866_c0	688.04	98.94	656	uncharacterized protein LOC100127699 [Xenopus (Silurana) tropicalis] >gi|159155690|gb|AAI54714.1| LOC100127699 protein [Xenopus (Silurana) tropicalis]	--
OmS|comp94585_c1	1446.54	98.88	1139	LOC100158598 protein [Xenopus (Silurana) tropicalis]	Bacillus/Clostridium GerA spore germination protein
OmS|comp75423_c0	1169.99	98.83	972	ubiquitin-conjugating enzyme E2B [Xenopus (Silurana) tropicalis] >gi|148235655|ref|NP_001085320.1| ubiquitin-conjugating enzyme E2B [Xenopus laevis] >gi|49257228|gb|AAH71066.1| MGC78891 protein [Xenopus laevis] >gi|50416752|gb|AAH77659.1| ubiquitin-conjugating enzyme E2B (RAD6 homolog) [Xenopus (Silurana) tropicalis]	Ubiquitin-conjugating enzyme//UEV domain//GRF zinc finger//RWD domain
OmS|comp77417_c0	87	98.82	449	sciellin [Xenopus laevis] >gi|49118394|gb|AAH73393.1| MGC80840 protein [Xenopus laevis]	Berberine and berberine like
OmS|comp95555_c0	881	98.72	780	polymerase (RNA) II (DNA directed) polypeptide F [Xenopus (Silurana) tropicalis] >gi|50416676|gb|AAH77687.1| polymerase (RNA) II (DNA directed) polypeptide F [Xenopus (Silurana) tropicalis] >gi|89267399|emb|CAJ83270.1| polymerase (RNA) II (DNA directed) polypeptide F [Xenopus (Silurana) tropicalis]	Lysis protein//Bluetongue virus non-structural protein NS2//RNA polymerase Rpb6
OmS|comp94773_c0	4994.63	98.63	3716	PREDICTED: cytochrome P450 2G1-like [Monodelphis domestica]	Cytochrome P450//FYVE-type zinc finger//UcrQ family
OmS|comp82055_c0	2335.01	98.48	1817	arginine decarboxylase [Xenopus (Silurana) tropicalis] >gi|89271304|emb|CAJ82977.1| ornithine decarboxylase-2 [Xenopus (Silurana) tropicalis]	Pyridoxal-dependent decarboxylase, pyridoxal binding domain//Di-sulfide bridge nucleocytoplasmic transport domain//Pyridoxal-dependent decarboxylase, C-terminal sheet domain
OmS|comp94728_c1	1067.75	98.47	1330	--	--
OmS|comp62390_c0	2145.47	98.21	1599	RNA-binding protein 4B [Rana catesbeiana]	RNA binding domain//Zinc knuckle//RNA recognition motif. (a.k.a. RRM, RBD, or RNP domain)
OmS|comp93302_c3	1149.54	98.19	1475	--	--
OmS|comp93752_c2	1329	98.12	1192	PREDICTED: hypothetical protein LOC100493190 [Xenopus (Silurana) tropicalis]	Phospholipase A2 inhibitor//Snake toxin
OmS|comp94732_c0	254.99	98	623	--	--
OmS|comp88786_c0	2302.81	97.98	1718	uncharacterized protein LOC100036938 [Xenopus laevis] >gi|120538018|gb|AAI29691.1| LOC100036938 protein [Xenopus laevis]	Aluminium activated malate transporter//Outer membrane protein (OmpH-like)//Baculovirus polyhedron envelope protein, PEP, C terminus//Phosphotyrosyl phosphate activator (PTPA) protein//Signal transducing histidine kinase, homodimeric domain//Zinc finger, C3HC4 type (RING finger)//DASH complex subunit Duo1//B-box zinc finger//Ring finger domain//MIZ/SP-RING zinc finger//zinc-RING finger domain
OmS|comp41146_c0	2585	97.96	1879	PREDICTED: cytochrome P450 3A24-like [Xenopus (Silurana) tropicalis]	Cytochrome P450
OmS|comp93959_c0	4578.33	97.92	3161	integral membrane protein 2B [Xenopus (Silurana) tropicalis] >gi|39645872|gb|AAH63911.1| integral membrane protein 2B [Xenopus (Silurana) tropicalis] >gi|89268996|emb|CAJ83677.1| integral membrane protein 2B [Xenopus (Silurana) tropicalis]	MIZ/SP-RING zinc finger
OmS|comp91485_c0	683.2	97.87	683	--	--
OmS|comp88378_c0	1606.87	97.83	1252	coatomer protein complex, subunit epsilon [Xenopus (Silurana) tropicalis] >gi|157423143|gb|AAI53744.1| LOC100127627 protein [Xenopus (Silurana) tropicalis]	Tetratricopeptide repeat//Tetratricopeptide repeat//Tetratricopeptide repeat//Tetratricopeptide repeat//Coatomer epsilon subunit//Tetratricopeptide repeat
OmS|comp91854_c0	2036.02	97.81	1685	DEAD (Asp-Glu-Ala-Asp) box polypeptide 39A [Xenopus laevis] >gi|28278799|gb|AAH45239.1| MGC53693 protein [Xenopus laevis] >gi|31580806|gb|AAP51031.1| DECD-box RNA helicase [Xenopus laevis] >gi|76779487|gb|AAI06295.1| MGC53693 protein [Xenopus laevis]	Type III restriction enzyme, res subunit//Helicase conserved C-terminal domain//DEAD/DEAH box helicase//Scytalone dehydratase
OmS|comp91459_c1	911.01	97.56	859	interferon induced transmembrane protein 3 [Xenopus (Silurana) tropicalis] >gi|58476706|gb|AAH89694.1| MGC107971 protein [Xenopus (Silurana) tropicalis]	Interferon-induced transmembrane protein
OmS|comp93010_c0	495.78	97.44	541	LOC443712 protein, partial [Xenopus laevis]	Vpu protein//Elongation factor Tu domain 2//Transcription initiation factor IID, 18kD subunit
OmS|comp93474_c2	1015.8	97.21	2188	--	--
OmS|comp93429_c0	768.39	97.12	928	Synaptophysin-like protein 1 [Rana catesbeiana]	Membrane-associating domain
OmS|comp44162_c0	1426.03	97.06	1143	eukaryotic translation initiation factor 4E binding protein 2 [Xenopus (Silurana) tropicalis] >gi|39794331|gb|AAH64150.1| eukaryotic translation initiation factor 4E binding protein 2 [Xenopus (Silurana) tropicalis]	Eukaryotic translation initiation factor 4E binding protein (EIF4EBP)
OmS|comp95316_c0	1208.14	97.03	1002	CDGSH iron sulfur domain 1 [Xenopus (Silurana) tropicalis] >gi|49250505|gb|AAH74579.1| MGC69453 protein [Xenopus (Silurana) tropicalis]	Iron-containing outer mitochondrial membrane protein N-terminus//Iron-binding zinc finger CDGSH type
OmS|comp89418_c0	955	97	838	proteasome beta subunit [Xenopus (Silurana) tropicalis] >gi|165970624|gb|AAI58548.1| Unknown (protein for MGC:186705) [Xenopus (Silurana) tropicalis]	Proteasome subunit
OmS|comp93748_c0	3173.72	96.88	3038	nuclear factor erythroid 2-like 2 [Xenopus (Silurana) tropicalis] >gi|51261370|gb|AAH79927.1| nuclear factor (erythroid-derived 2)-like 2 [Xenopus (Silurana) tropicalis] >gi|89268940|emb|CAJ82028.1| similar to nfe2l2 (nuclear factor (erythroid-derived 2)-like 2) [Xenopus (Silurana) tropicalis]	bZIP Maf transcription factor//bZIP transcription factor//Basic region leucine zipper
OmS|comp94511_c0	2776.93	96.73	2025	glyoxalase I [Xenopus (Silurana) tropicalis]	--
OmS|comp90830_c2	4508.91	96.69	3212	PREDICTED: cold shock domain-containing protein E1 isoform 2 [Sarcophilus harrisii]	Domain of unknown function DUF11//Rho termination factor, RNA-binding domain//DrrA phosphatidylinositol 4-phosphate binding domain//'Cold-shock' DNA-binding domain
OmS|comp87694_c0	2106	96.63	1590	Succinyl-CoA ligase subunit alpha, mitochondrial precursor [Rana catesbeiana]	CoA binding domain//CoA binding domain//CoA-ligase//Ant antimicrobial peptide
OmS|comp94740_c1	779.15	96.41	2903	RILP-like protein 1 [Xenopus (Silurana) tropicalis] >gi|158512482|sp|A0PJP4.1|RIPL1_XENTR RecName: Full=RILP-like protein 1; AltName: Full=Rab-interacting lysosomal-like protein 1 >gi|118341329|gb|AAI27553.1| rilpl1 protein [Xenopus (Silurana) tropicalis] >gi|134023918|gb|AAI35713.1| rilpl1 protein [Xenopus (Silurana) tropicalis]	--
OmS|comp63588_c0	4	96.03	203	--	--
OmS|comp78629_c0	4	96.03	203	--	--
OmS|comp95317_c0	5	95.95	206	unnamed protein product [Tetraodon nigroviridis]	--
OmS|comp88606_c1	439.37	95.93	692	PREDICTED: hypothetical protein LOC100681039 [Ornithorhynchus anatinus]	WAP-type (Whey Acidic Protein) 'four-disulfide core'//Lectin C-type domain
OmS|comp41248_c0	295	95.87	412	--	--
OmS|comp95561_c0	623.02	95.72	628	translocase of outer mitochondrial membrane 7 homolog [Xenopus (Silurana) tropicalis] >gi|160774269|gb|AAI55027.1| translocase of outer mitochondrial membrane 7 homolog (yeast) [Xenopus (Silurana) tropicalis]	Phosphomevalonate kinase//TOM7 family
OmS|comp94112_c0	305.54	95.33	847	Transposase [Crotalus adamanteus]	--
OmS|comp76043_c0	737.33	95.16	706	Nuclear protein 1 [Esox lucius]	--
OmS|comp84125_c0	21	95.06	477	PREDICTED: NACHT, LRR and PYD domains-containing protein 5-like [Xenopus (Silurana) tropicalis]	Leucine Rich Repeat
OmS|comp77363_c0	2121	94.96	1624	nuclear factor of kappa light polypeptide gene enhancer in B-cells inhibitor, alpha [Xenopus (Silurana) tropicalis] >gi|49250433|gb|AAH74672.1| nuclear factor of kappa light polypeptide gene enhancer in B-cells inhibitor, alpha [Xenopus (Silurana) tropicalis] >gi|89268625|emb|CAJ83355.1| nuclear factor of kappa light polypeptide gene enhancer in B-cells inhibitor, alpha [Xenopus (Silurana) tropic…	Ankyrin repeat//Ankyrin repeat
OmS|comp77392_c0	448.98	94.93	516	--	--
OmS|comp94087_c0	1372.02	94.82	1858	LOC779512 protein [Xenopus (Silurana) tropicalis]	Sclerostin (SOST)
OmS|comp73331_c0	1624	94.75	1297	Xrpn10c protein, partial [Xenopus laevis]	DC-STAMP-like protein
OmS|comp93419_c2	1186.99	94.71	3200	dickkopf 3 homolog precursor [Xenopus laevis] >gi|115528804|gb|AAI24938.1| LOC100158374 protein [Xenopus laevis]	Dickkopf N-terminal cysteine-rich region
OmS|comp90646_c0	1064.69	94.62	928	RNA-binding protein 8A [Oncorhynchus mykiss] >gi|225704754|gb|ACO08223.1| RNA-binding protein 8A [Oncorhynchus mykiss]	RNA recognition motif. (a.k.a. RRM, RBD, or RNP domain)
OmS|comp41138_c0	861.52	94.52	792	PREDICTED: RING-box protein 2 [Otolemur garnettii]	Anaphase-promoting complex subunit 11 RING-H2 finger//Zinc finger, C3HC4 type (RING finger)//RING-H2 zinc finger//Ring finger domain//zinc-RING finger domain
OmS|comp94286_c0	172.55	94.52	385	PREDICTED: e3 ubiquitin/ISG15 ligase TRIM25-like [Xenopus (Silurana) tropicalis]	Zinc finger, C3HC4 type (RING finger)//Ring finger domain//U-box domain//MIZ/SP-RING zinc finger//zinc-RING finger domain//Anaphase-promoting complex subunit 11 RING-H2 finger//RING-H2 zinc finger//CHY zinc finger//PHD-finger
OmS|comp94393_c1	2155.36	94.51	3474	3'-phosphoadenosine 5'-phosphosulfate synthase 2 [Xenopus laevis] >gi|38014524|gb|AAH60415.1| MGC68677 protein [Xenopus laevis]	ATP-sulfurylase
OmS|comp95781_c0	37	94.32	242	--	--
OmS|comp94274_c0	819.16	94.31	1205	--	--
OmS|comp87720_c0	1189.6	94.21	1013	--	--
OmS|comp85831_c0	3641.49	94.13	2653	plastin 3 [Xenopus laevis] >gi|38197331|gb|AAH61655.1| MGC68681 protein [Xenopus laevis]	EF hand//EF-hand domain pair//Secreted protein acidic and rich in cysteine Ca binding region//EF-hand domain//Calponin homology (CH) domain//EF hand
OmS|comp90716_c0	1612	93.98	1430	--	--
OmS|comp82926_c0	841	93.74	783	--	--
OmS|comp71724_c0	1332.68	93.64	1114	proteasome (prosome, macropain) activator subunit 1 (PA28 alpha) [Xenopus laevis] >gi|52078362|gb|AAH82461.1| LOC494646 protein [Xenopus laevis]	Proteasome activator pa28 alpha subunit//Proteasome activator pa28 beta subunit
OmS|comp94486_c1	1948	93.6	2399	histocompatibility (minor) 13 [Xenopus (Silurana) tropicalis] >gi|134025433|gb|AAI35445.1| LOC100124822 protein [Xenopus (Silurana) tropicalis]	Presenilin//Signal peptide peptidase
OmS|comp94777_c4	407	93.6	492	C1D nuclear receptor corepressor [Xenopus (Silurana) tropicalis]	--
OmS|comp94873_c1	160.07	93.55	643	transposase [Salmo salar]	--
OmS|comp94204_c3	1178.84	93.41	1470	--	--
OmS|comp85937_c0	1381	93.19	1151	PRELI domain containing 1 [Xenopus (Silurana) tropicalis] >gi|89268217|emb|CAJ83452.1| px19-like protein [Xenopus (Silurana) tropicalis] >gi|165970596|gb|AAI58503.1| hypothetical protein LOC548927 [Xenopus (Silurana) tropicalis]	--
OmS|comp76872_c0	3330.11	93.12	2469	translocation associated membrane protein 1 [Xenopus (Silurana) tropicalis] >gi|45709799|gb|AAH67965.1| translocation associated membrane protein 1 [Xenopus (Silurana) tropicalis] >gi|89268638|emb|CAJ82457.1| translocation associated membrane protein 1 [Xenopus (Silurana) tropicalis]	TLC domain
OmS|comp91984_c0	4034	93.11	2945	eukaryotic translation initiation factor 3 subunit C [Xenopus (Silurana) tropicalis] >gi|82186193|sp|Q6P1V4.1|EIF3C_XENTR RecName: Full=Eukaryotic translation initiation factor 3 subunit C; Short=eIF3c; AltName: Full=Eukaryotic translation initiation factor 3 subunit 8 >gi|40787683|gb|AAH64857.1| eukaryotic translation initiation factor 3, subunit 8 [Xenopus (Silurana) tropicalis] >gi|89269026|em…	PCI domain//Eukaryotic translation initiation factor 3 subunit 8 N-terminus
OmS|comp95349_c0	3801.24	93.06	2789	72 kDa type IV collagenase [Xenopus laevis] >gi|18031736|gb|AAL01591.1| matrix metalloproteinase [Xenopus laevis]	Matrixin//Astacin (Peptidase family M12A)
OmS|comp83108_c0	153.11	92.93	322	--	--
OmS|comp92428_c0	2877.64	92.84	2169	PREDICTED: glioma tumor suppressor candidate region gene 2 protein [Xenopus (Silurana) tropicalis]	Intermediate filament head (DNA binding) region//Galactoside-binding lectin
OmS|comp69625_c0	226	92.56	372	--	--
OmS|comp90972_c0	2162.96	92.38	1838	LOC100145535 protein [Xenopus (Silurana) tropicalis]	Protein of unknown function (DUF904)//TSC-22/dip/bun family//bZIP transcription factor//Septum formation initiator//Protein of unknown function (DUF1895)
OmS|comp88152_c0	1101.99	92.27	970	RecName: Full=Transmembrane protein 147 >gi|89266707|emb|CAJ81993.1| novel protein [Xenopus (Silurana) tropicalis]	--
OmS|comp85894_c0	1590.01	92.26	1303	coiled-coil-helix-coiled-coil-helix domain containing 3 [Xenopus laevis] >gi|49119146|gb|AAH72860.1| MGC80265 protein [Xenopus laevis]	--
OmS|comp88762_c0	1817.31	92.26	1458	electron-transfer-flavoprotein, beta polypeptide [Xenopus (Silurana) tropicalis] >gi|38494280|gb|AAH61629.1| electron-transfer-flavoprotein, beta polypeptide [Xenopus (Silurana) tropicalis] >gi|51895914|gb|AAH80971.1| electron-transfer-flavoprotein, beta polypeptide [Xenopus (Silurana) tropicalis] >gi|89272447|emb|CAJ82868.1| electron-transfer-flavoprotein, beta polypeptide [Xenopus (Silurana) tr…	--
OmS|comp92644_c0	142	92.22	1073	sulfotransferase family, cytosolic, 1A, phenol-preferring, member 1 [Xenopus (Silurana) tropicalis] >gi|38174691|gb|AAH61263.1| hypothetical protein MGC75696 [Xenopus (Silurana) tropicalis]	NADH-ubiquinone oxidoreductase-F iron-sulfur binding region//Sulfotransferase domain
OmS|comp37082_c0	6	92.18	209	--	--
OmS|comp89450_c1	1873.72	92.17	1682	Chain A, Solution Structure Of Human Srsf2 (Sc35) Rrm >gi|358009412|pdb|2LEB|A Chain A, Solution Structure Of Human Srsf2 (Sc35) Rrm In Complex With 5'- Uccagu-3'>gi|358009414|pdb|2LEC|A Chain A, Solution Structure Of Human Srsf2 (Sc35) Rrm In Complex With 5'- Uggagu-3'	RNA recognition motif. (a.k.a. RRM, RBD, or RNP domain)
OmS|comp76329_c0	808.95	92.05	907	--	--
OmS|comp93547_c0	354.9	91.87	811	--	--
OmS|comp95639_c0	1252	91.87	1076	cardiovascular heat shock protein [Xenopus laevis] >gi|49903676|gb|AAH76806.1| Hspb7-prov protein [Xenopus laevis]	--
OmS|comp94298_c0	704.88	91.83	1132	--	--
OmS|comp94097_c0	393.03	91.75	1325	--	--
OmS|comp87891_c0	2731.4	91.74	2092	chaperonin containing TCP1, subunit 2 (beta) [Xenopus (Silurana) tropicalis] >gi|49522488|gb|AAH75536.1| chaperonin containing TCP1, subunit 2 (beta) [Xenopus (Silurana) tropicalis] >gi|89271262|emb|CAJ83176.1| chaperonin containing TCP1, subunit 2 (beta) [Xenopus (Silurana) tropicalis]	TCP-1/cpn60 chaperonin family
OmS|comp93704_c0	275.26	91.72	759	--	--
OmS|comp93349_c1	1330.34	91.69	1676	PREDICTED: nuclear envelope phosphatase-regulatory subunit 1 isoform 2 [Sarcophilus harrisii]	Copper resistance protein D
OmS|comp85898_c0	778.74	91.67	753	PREDICTED: hypothetical protein LOC100488529 isoform 1 [Xenopus (Silurana) tropicalis] >gi|301622681|ref|XP_002940658.1| PREDICTED: hypothetical protein LOC100488529 isoform 2 [Xenopus (Silurana) tropicalis]	Human adenovirus early E3A glycoprotein
OmS|comp83175_c0	2241.41	91.44	1761	PREDICTED: anti-apoptotic protein NR13-like [Xenopus (Silurana) tropicalis]	Apoptosis regulator proteins, Bcl-2 family
OmS|comp92633_c0	17	91.4	277	Chain L, Crystal Structure Of Denv1-E111 Single Chain Variable Fragment Bound To Denv-1 Diii, Strain 16007	--
OmS|comp88859_c2	123	91.39	303	--	--
OmS|comp83064_c0	924.12	91.35	855	RecName: Full=Glutathione S-transferase P 1; AltName: Full=BBGSTP1-1; AltName: Full=GST class-pi	Glutathione S-transferase, N-terminal domain//Glutathione S-transferase, N-terminal domain
OmS|comp91832_c0	1646.18	91.33	1867	ragulator complex protein LAMTOR1 [Xenopus (Silurana) tropicalis] >gi|82186227|sp|Q6P2W7.1|LTOR1_XENTR RecName: Full=Ragulator complex protein LAMTOR1; AltName: Full=Late endosomal/lysosomal adaptor and MAPK and MTOR activator 1 >gi|39794495|gb|AAH64269.1| hypothetical protein MGC76299 [Xenopus (Silurana) tropicalis]	Late endosomal/lysosomal adaptor and MAPK and MTOR activator
OmS|comp94068_c0	389	91.22	1152	--	Protein of unknown function (DUF3816)
OmS|comp76687_c1	1536.81	91.19	1279	serine/threonine-protein phosphatase PP1-gamma catalytic subunit [Xenopus (Silurana) tropicalis] >gi|147900808|ref|NP_001081308.1| serine/threonine-protein phosphatase PP1-gamma catalytic subunit A [Xenopus laevis] >gi|82202196|sp|Q6NVU2.1|PPIG_XENTR RecName: Full=Serine/threonine-protein phosphatase PP1-gamma catalytic subunit; Short=PP-1G >gi|224471849|sp|P36874.2|PP1GA_XENLA RecName: Full=Seri…	Calcineurin-like phosphoesterase//NOTCH protein
OmS|comp95550_c0	1095.44	91.11	975	U2 small nuclear RNA auxiliary factor 1 [Xenopus (Silurana) tropicalis] >gi|89268927|emb|CAJ81820.1| U2(RNU2) small nuclear RNA auxiliary factor 1 [Xenopus (Silurana) tropicalis]	Cocaine and amphetamine regulated transcript protein (CART)//Kinetoplastid membrane protein 11//Zinc finger C-x8-C-x5-C-x3-H type (and similar)//RNA recognition motif. (a.k.a. RRM, RBD, or RNP domain)
OmS|comp71641_c0	563.62	91.03	608	--	--
OmS|comp94767_c3	145.84	90.93	569	--	--
OmS|comp76144_c0	527.38	90.53	585	bolA homolog 3 [Xenopus (Silurana) tropicalis] >gi|89266975|emb|CAJ82173.1| novel protein [Xenopus (Silurana) tropicalis]	NADPH-dependent FMN reductase
OmS|comp93701_c1	1298.75	90.51	1144	HIG1 domain family, member 1A b [Xenopus laevis] >gi|49522085|gb|AAH75127.1| MGC81854 protein [Xenopus laevis]	--
OmS|comp85951_c1	3433.19	90.45	2607	Ras-related protein Rap-1b, partial [Bos grunniens mutus]	ADP-ribosylation factor family//Aspartate/ornithine carbamoyltransferase, Asp/Orn binding domain//G-protein alpha subunit//Miro-like protein//Elongation factor Tu GTP binding domain//50S ribosome-binding GTPase//Ras family
OmS|comp94572_c0	2751.72	90.36	2148	--	--
OmS|comp76886_c0	166.07	90.34	334	PREDICTED: heterogeneous nuclear ribonucleoprotein H-like, partial [Xenopus (Silurana) tropicalis]	RNA recognition motif. (a.k.a. RRM, RBD, or RNP domain)//Gtr1/RagA G protein conserved region
OmS|comp65342_c0	107	90.13	293	alpha cardiac actin [Cynops pyrrhogaster]	--
OmS|comp75579_c0	1758	90.12	1446	pyrophosphatase (inorganic) 2 [Xenopus (Silurana) tropicalis] >gi|56970626|gb|AAH88578.1| hypothetical LOC496951 [Xenopus (Silurana) tropicalis] >gi|89270954|emb|CAJ83724.1| pyrophosphatase (inorganic) [Xenopus (Silurana) tropicalis]	Inorganic pyrophosphatase//Pheromone A receptor//Putative GTPase activating protein for Arf//Zinc finger, C2H2 type
OmS|comp94581_c0	150.58	90.04	565	--	--
OmS|comp76361_c0	1151	90.02	1023	superoxide dismutase 2, mitochondrial [Xenopus (Silurana) tropicalis] >gi|49670623|gb|AAH75257.1| superoxide dismutase 2, mitochondrial [Xenopus (Silurana) tropicalis] >gi|89268255|emb|CAJ81602.1| superoxide dismutase 2, mitochondrial [Xenopus (Silurana) tropicalis]	Iron/manganese superoxide dismutases, C-terminal domain//Iron/manganese superoxide dismutases, alpha-hairpin domain
OmS|comp85966_c1	457	89.98	538	mitochondrial ribosomal protein S6 [Xenopus (Silurana) tropicalis] >gi|134024331|gb|AAI35213.1| LOC100038272 protein [Xenopus (Silurana) tropicalis]	Ribosomal protein S6
OmS|comp86551_c0	734	89.93	732	39S ribosomal protein L13, mitochondrial [Rana catesbeiana]	Ribosomal protein L13
OmS|comp94829_c2	1792.06	89.89	1473	vitelline envelope glycoprotein C precursor [Rhinella arenarum]	VirB8 protein//Pertussis toxin, subunit 2 and 3, C-terminal domain
OmS|comp71778_c0	2572.91	89.87	2020	kelch-like 41 [Xenopus (Silurana) tropicalis] >gi|38648955|gb|AAH63333.1| kelch repeat and BTB (POZ) domain containing 10 [Xenopus (Silurana) tropicalis]	BTB/POZ domain//Kelch motif//Kelch motif
OmS|comp94765_c0	6014.53	89.82	4541	sodefrin-like protein precursor [Lissotriton vulgaris]	Succinate dehydrogenase/Fumarate reductase transmembrane subunit
OmS|comp85940_c0	3056.3	89.64	2364	GTP-binding protein [Xenopus laevis]	Protein of unknown function, DUF258//Gtr1/RagA G protein conserved region//Miro-like protein//Elongation factor Tu GTP binding domain//Pou domain - N-terminal to homeobox domain//AIG1 family//ADP-ribosylation factor family//Dynamin family//Ferrous iron transport protein B//G-protein alpha subunit//Nucleolar GTP-binding protein 1 (NOG1)//50S ribosome-binding GTPase//Ras family//Leucine operon lead…
OmS|comp87834_c0	3530	89.63	2697	ezrin [Xenopus laevis] >gi|50927430|gb|AAH79712.1| MGC82058 protein [Xenopus laevis]	8-oxoguanine DNA glycosylase, N-terminal domain//Ezrin/radixin/moesin family
OmS|comp90626_c0	2958.83	89.54	2298	polyamine oxidase (exo-N4-amino) [Xenopus laevis] >gi|54648175|gb|AAH85046.1| LOC495472 protein [Xenopus laevis]	Flavin containing amine oxidoreductase//FAD dependent oxidoreductase//Pyridine nucleotide-disulphide oxidoreductase//ThiF family
OmS|comp88323_c0	2173.93	89.5	1756	thioredoxin domain containing 5 precursor [Xenopus (Silurana) tropicalis] >gi|38649034|gb|AAH63355.1| thioredoxin domain containing 5 [Xenopus (Silurana) tropicalis]	Thioredoxin//AhpC/TSA family//Redoxin
OmS|comp76251_c0	1856	89.39	1525	PREDICTED: proteasome subunit beta type-5 [Xenopus (Silurana) tropicalis]	Proteasome subunit
OmS|comp83006_c0	2179.69	89.33	1754	hsp90 co-chaperone Cdc37 [Xenopus (Silurana) tropicalis] >gi|89267994|emb|CAJ83379.1| cdc37 cell division cycle 37 homolog (S. cerevisiae) [Xenopus (Silurana) tropicalis] >gi|134026124|gb|AAI35958.1| CDC37 cell division cycle 37 homolog (S. cerevisiae) [Xenopus (Silurana) tropicalis]	Dec-1 protein, C terminal region//Transposase//Cdc37 N terminal kinase binding//Transcriptional activator TraM
OmS|comp93773_c0	649.04	89.31	1092	Ras-related protein Rab-24 [Rana catesbeiana]	Ferrous iron transport protein B//ADP-ribosylation factor family//Ras family//50S ribosome-binding GTPase//Miro-like protein//Gtr1/RagA G protein conserved region
OmS|comp93812_c0	2739.63	89.28	4004	cyclin-L2 [Xenopus (Silurana) tropicalis] >gi|81170403|sp|Q5BKF8.1|CCNL2_XENTR RecName: Full=Cyclin-L2 >gi|60551339|gb|AAH91090.1| ccnl2 protein [Xenopus (Silurana) tropicalis]	Cyclin, C-terminal domain//Transcription factor TFIIB repeat//FMRFamide related peptide family
OmS|comp90687_c0	1287	89.14	1127	eukaryotic translation initiation factor 4E family member 2 [Xenopus (Silurana) tropicalis] >gi|89269571|emb|CAJ81988.1| novel protein similar to eukaryotic translation initiation factor 4E member 2 (eif4e2) [Xenopus (Silurana) tropicalis] >gi|111307937|gb|AAI21525.1| eif4e2 protein [Xenopus (Silurana) tropicalis]	Eukaryotic initiation factor 4E//Hepatitis C virus non-structural protein NS4b
OmS|comp242991_c0	4	89.13	204	--	--
OmS|comp37431_c1	4	89.13	204	PREDICTED: multidrug resistance-associated protein 1-like [Pongo abelii]	ABC transporter
OmS|comp73724_c0	4	89.13	204	--	--
OmS|comp93787_c0	1114.32	89.12	1309	small nuclear ribonucleoprotein Sm D3 [Homo sapiens] >gi|13385598|ref|NP_080371.1| small nuclear ribonucleoprotein Sm D3 [Mus musculus] >gi|56119060|ref|NP_001007839.1| small nuclear ribonucleoprotein Sm D3 [Gallus gallus] >gi|62859245|ref|NP_001017093.1| small nuclear ribonucleoprotein D3 polypeptide 18kDa [Xenopus (Silurana) tropicalis] >gi|148230601|ref|NP_001084936.1| small nuclear ribonucleo…	--
OmS|comp90606_c0	3362	89.1	2593	hydroxyacyl-CoA dehydrogenase/3-ketoacyl-CoA thiolase/enoyl-CoA hydratase (trifunctional protein), alpha subunit [Xenopus laevis] >gi|49256557|gb|AAH73030.1| MGC82638 protein [Xenopus laevis]	3-hydroxyacyl-CoA dehydrogenase, NAD binding domain//3-hydroxyacyl-CoA dehydrogenase, C-terminal domain//Enoyl-CoA hydratase/isomerase family
OmS|comp92690_c0	3973.73	89.07	3026	citrate synthase, mitochondrial precursor [Xenopus (Silurana) tropicalis] >gi|116243075|sp|Q28DK1.1|CISY_XENTR RecName: Full=Citrate synthase, mitochondrial; Flags: Precursor >gi|89273412|emb|CAJ83375.1| citrate synthase [Xenopus (Silurana) tropicalis] >gi|117558008|gb|AAI27381.1| citrate synthase [Xenopus (Silurana) tropicalis]	Citrate synthase
OmS|comp179205_c0	5	89.06	207	--	--
OmS|comp86840_c0	5	89.06	207	--	--
OmS|comp92716_c0	1039.83	89.01	2381	epithelial membrane protein 3 [Xenopus (Silurana) tropicalis] >gi|54038260|gb|AAH84511.1| epithelial membrane protein 3 [Xenopus (Silurana) tropicalis]	PMP-22/EMP/MP20/Claudin family//PMP-22/EMP/MP20/Claudin tight junction
OmS|comp94867_c0	301.96	88.97	1679	Transposable element Tcb1 transposase [Dicentrarchus labrax]	Transposase//UDP-3-O-acyl N-acetylglycosamine deacetylase
OmS|comp86569_c0	389.39	88.9	494	--	--
OmS|comp93685_c5	360.84	88.83	474	--	--
OmS|comp93943_c1	2912.59	88.69	3052	olfactomedin 1 [Xenopus (Silurana) tropicalis] >gi|134024458|gb|AAI35744.1| olfm1 protein [Xenopus (Silurana) tropicalis]	Single-minded protein C-terminus//UV radiation resistance protein and autophagy-related subunit 14//Cytochrome b562//Organelle biogenesis, Muted-like protein//Laminin Domain II//Olfactomedin-like domain//V-type ATPase 116kDa subunit family//Viral A-type inclusion protein repeat//Baculovirus polyhedron envelope protein, PEP, C terminus//Fusaric acid resistance protein family
OmS|comp85632_c0	26.52	88.68	248	--	--
OmS|comp93023_c0	993.87	88.6	1291	uncharacterized protein LOC100135405 [Xenopus (Silurana) tropicalis] >gi|163915896|gb|AAI57796.1| LOC100135405 protein [Xenopus (Silurana) tropicalis] >gi|213627364|gb|AAI71189.1| hypothetical protein LOC100135405 [Xenopus (Silurana) tropicalis] >gi|213627366|gb|AAI71195.1| hypothetical protein LOC100135405 [Xenopus (Silurana) tropicalis]	Cephalosporin hydroxylase//RNA cap guanine-N2 methyltransferase//O-methyltransferase//Conserved hypothetical protein 95//Protein-L-isoaspartate(D-aspartate) O-methyltransferase (PCMT)//tRNA methyltransferase complex GCD14 subunit//Met-10+ like-protein
OmS|comp83170_c0	406.97	88.49	518	PREDICTED: uncharacterized protein C17orf59-like [Xenopus (Silurana) tropicalis]	Sec34-like family
OmS|comp77220_c0	1944.84	88.46	1602	PREDICTED: protein Ag2 homolog [Xenopus (Silurana) tropicalis]	--
OmS|comp86874_c0	41	88.42	418	--	--
OmS|comp88182_c0	1571	88.38	1337	PREDICTED: interleukin-8-like [Xenopus (Silurana) tropicalis]	Small cytokines (intecrine/chemokine), interleukin-8 like
OmS|comp77267_c0	795	88.3	785	28S ribosomal protein S18b, mitochondrial precursor [Rana catesbeiana]	Ribosomal protein S18
OmS|comp82981_c0	1789	88.21	1540	heterogeneous nuclear ribonucleoprotein A/B [Xenopus laevis] >gi|27694771|gb|AAH43814.1| Hnrpab-prov protein [Xenopus laevis]	RNA recognition motif. (a.k.a. RRM, RBD, or RNP domain)//Sugar (and other) transporter//Anticodon-binding domain of tRNA
OmS|comp92007_c0	576.99	88.15	775	PREDICTED: 39S ribosomal protein L37, mitochondrial-like [Xenopus (Silurana) tropicalis]	Mitochondrial 28S ribosomal protein S30 (PDCD9)
OmS|comp72194_c0	886.99	88.1	852	mediator of RNA polymerase II transcription subunit 9 [Xenopus laevis] >gi|82225798|sp|Q4V7L5.1|MED9_XENLA RecName: Full=Mediator of RNA polymerase II transcription subunit 9; AltName: Full=Mediator complex subunit 9 >gi|66910970|gb|AAH97840.1| Med9 protein [Xenopus laevis]	60s Acidic ribosomal protein//Autophagy protein Apg6//FHIPEP family//RNA polymerase II transcription mediator complex subunit 9//ELK domain//K-box region
OmS|comp83156_c1	388	87.95	496	C12orf31 homolog [Rana catesbeiana]	Glycosyl hydrolases family 31
OmS|comp94083_c0	3678.73	87.84	2854	--	--
OmS|comp86174_c0	32	87.8	240	palustrin-OG2 antimicrobial peptide precursor [Odorrana grahami]	Frog antimicrobial peptide
OmS|comp92674_c3	117.6	87.74	585	--	--
OmS|comp74611_c0	210	87.72	369	--	--
OmS|comp76768_c0	1347.01	87.61	1186	RAN binding protein 1 [Xenopus (Silurana) tropicalis] >gi|38174136|gb|AAH61426.1| RAN binding protein 1 [Xenopus (Silurana) tropicalis] >gi|89269533|emb|CAJ83076.1| RAN binding protein 1 [Xenopus (Silurana) tropicalis]	Protein of unknown function (DUF1681)//CybS//RanBP1 domain//cAMP-dependent protein kinase inhibitor
OmS|comp94843_c0	2386.8	87.48	4725	myeloid-associated differentiation marker homolog [Xenopus laevis] >gi|82180788|sp|Q63ZU3.1|MYADM_XENLA RecName: Full=Myeloid-associated differentiation marker homolog >gi|52354597|gb|AAH82817.1| Myadm protein [Xenopus laevis]	Membrane-associating domain
OmS|comp94025_c1	161.54	87.44	448	--	--
OmS|comp94676_c0	989.96	87.44	1370	DDB1 and CUL4 associated factor 7 [Xenopus (Silurana) tropicalis] >gi|38382913|gb|AAH62486.1| WD repeat domain 68 [Xenopus (Silurana) tropicalis]	WD domain, G-beta repeat
OmS|comp92340_c0	114	87.43	1667	PQ loop repeat containing 1, gene 2 [Xenopus (Silurana) tropicalis] >gi|115313640|gb|AAI24032.1| LOC100124784 protein [Xenopus (Silurana) tropicalis]	Sugar efflux transporter for intercellular exchange
OmS|comp41141_c0	1041	87.39	968	--	--
OmS|comp94816_c3	1255.56	87.2	3149	--	--
OmS|comp41163_c0	441	87.1	537	C9orf105 [Rana catesbeiana]	--
OmS|comp94374_c2	563.97	87.06	911	--	--
OmS|comp90600_c0	5042.67	86.97	4574	interleukin enhancer-binding factor 3 [Xenopus (Silurana) tropicalis] >gi|82183774|sp|Q6GL57.1|ILF3_XENTR RecName: Full=Interleukin enhancer-binding factor 3 >gi|49257941|gb|AAH74653.1| interleukin enhancer binding factor 3, 90kDa [Xenopus (Silurana) tropicalis]	Sec-independent protein translocase protein (TatC)
OmS|comp41006_c0	1744.87	86.83	1483	grancalcin, EF-hand calcium binding protein [Xenopus laevis] >gi|49115987|gb|AAH73099.1| MGC83560 protein [Xenopus laevis] >gi|77748483|gb|AAI06268.1| MGC83560 protein [Xenopus laevis]	EF-hand domain pair//EF hand//EF-hand domain//EF hand
OmS|comp41154_c0	2196.26	86.79	1811	MGC80893 protein [Xenopus laevis] >gi|50415028|gb|AAH77935.1| MGC80893 protein [Xenopus laevis]	RNA recognition motif. (a.k.a. RRM, RBD, or RNP domain)//Zn-finger in Ran binding protein and others//Serine acetyltransferase, N-terminal
OmS|comp89492_c0	991	86.79	937	Josephin domain containing 2 [Xenopus (Silurana) tropicalis] >gi|89267007|emb|CAJ82052.1| novel protein [Xenopus (Silurana) tropicalis] >gi|160773102|gb|AAI55036.1| hypothetical protein LOC733548 [Xenopus (Silurana) tropicalis] >gi|160774271|gb|AAI55033.1| hypothetical protein LOC733548 [Xenopus (Silurana) tropicalis] >gi|166796959|gb|AAI58993.1| hypothetical protein LOC733548 [Xenopus (Silurana)…	Josephin
OmS|comp94887_c0	546.44	86.77	969	--	--
OmS|comp41591_c0	4474.21	86.73	3465	PREDICTED: protein-glutamine gamma-glutamyltransferase K-like [Xenopus (Silurana) tropicalis]	Ribosomal protein S27a//Transglutaminase family, C-terminal ig like domain//Transglutaminase family
OmS|comp94566_c0	5605.43	86.68	4288	calpastatin [Xenopus laevis] >gi|7160454|emb|CAB71173.2| calpastatin [Xenopus laevis]	--
OmS|comp71560_c0	425	86.66	527	Transmembrane protein 32-B precursor [Rana catesbeiana]	YhhN-like protein
OmS|comp94252_c0	1420.02	86.66	2065	LOC443721 protein [Xenopus laevis]	A1 Propeptide//Eukaryotic aspartyl protease
OmS|comp94377_c0	2543.3	86.57	2552	Unknown (protein for MGC:186357) [Xenopus (Silurana) tropicalis]	Cobinamide kinase / cobinamide phosphate guanyltransferase//RasGEF domain//U-box domain//B-box zinc finger//Ring finger domain//Zinc finger, C3HC4 type (RING finger)//Influenza C hemagglutinin stalk//zinc-RING finger domain//Syntaxin 6, N-terminal//Apolipoprotein A1/A4/E domain//Apolipophorin-III precursor (apoLp-III)//RING-H2 zinc finger
OmS|comp88282_c0	927.04	86.48	893	--	--
OmS|comp92489_c0	54.06	86.48	331	PREDICTED: hypothetical protein LOC100329764 [Danio rerio] >gi|292621017|ref|XP_002664522.1| PREDICTED: hypothetical protein LOC100330473 [Danio rerio]	--
OmS|comp92725_c4	492.32	86.15	1188	--	--
OmS|comp88865_c0	1809.32	86.14	1593	--	CD20-like family
OmS|comp88907_c2	2233.32	86.11	1868	JC7 [Xenopus laevis]	--
OmS|comp83122_c0	440	86.09	540	PREDICTED: ribosomal protein 63, mitochondrial-like [Xenopus (Silurana) tropicalis]	Mitochondrial ribosome protein 63
OmS|comp90632_c0	332.49	86.06	498	--	Hepatitis E virus ORF-2 (Putative capsid protein)
OmS|comp93537_c1	2229.45	86.05	5191	PREDICTED: hypothetical protein LOC100492850 [Xenopus (Silurana) tropicalis]	DNA-dependent RNA polymerase
OmS|comp93521_c1	2454.92	85.94	2018	RecName: Full=Early growth response protein 1; Short=EGR-1 >gi|50253588|gb|AAT71995.1| egr [Xenopus (Silurana) tropicalis]	Putative zinc finger in N-recognin (UBR box)//Hepatitis C virus non-structural 5a zinc finger domain//BED zinc finger//Zinc finger, C2H2 type
OmS|comp76322_c1	1672.69	85.91	1499	probable E3 ubiquitin-protein ligase makorin-2 [Xenopus (Silurana) tropicalis] >gi|82236388|sp|Q6GLD9.1|MKRN2_XENTR RecName: Full=Probable E3 ubiquitin-protein ligase makorin-2 >gi|49257931|gb|AAH74559.1| makorin, ring finger protein, 2 [Xenopus (Silurana) tropicalis]	Zinc finger C-x8-C-x5-C-x3-H type (and similar)//zinc-RING finger domain//RING-H2 zinc finger//Ring finger domain//Zinc finger, C3HC4 type (RING finger)
OmS|comp90623_c1	1022.66	85.9	1201	small acidic protein [Xenopus (Silurana) tropicalis] >gi|119367376|sp|Q0IIX4.1|SMAP_XENTR RecName: Full=Small acidic protein >gi|113197943|gb|AAI21516.1| similar to sid2057p [Xenopus (Silurana) tropicalis]	Adenylate cyclase associated (CAP) N terminal//REV protein (anti-repression trans-activator protein)//SAP domain//Prion/Doppel alpha-helical domain
OmS|comp90658_c0	1928	85.87	1633	DnaJ (Hsp40) homolog, subfamily B, member 2 [Xenopus laevis] >gi|47940223|gb|AAH72042.1| MGC78895 protein [Xenopus laevis]	--
OmS|comp88275_c0	1399.2	85.77	1245	Novel Tetraspanin family protein [Xenopus (Silurana) tropicalis] >gi|89267886|emb|CAJ83253.1| Novel Tetraspanin family protein [Xenopus (Silurana) tropicalis]	Tetraspanin family//Iron permease FTR1 family
OmS|comp94604_c0	1117.79	85.73	1851	PREDICTED: protein sel-1 homolog 1-like, partial [Meleagris gallopavo]	Raf-like Ras-binding domain//Penicillinase repressor
OmS|comp87304_c0	1703.1	85.59	2683	serine/arginine-rich splicing factor 7 [Xenopus (Silurana) tropicalis] >gi|51262158|gb|AAH79925.1| splicing factor, arginine/serine-rich 7, 35kDa [Xenopus (Silurana) tropicalis]	Zinc knuckle//RNA recognition motif. (a.k.a. RRM, RBD, or RNP domain)
OmS|comp89487_c0	2036.61	85.58	1716	clusterin preproprotein [Bufo gargarizans]	Clusterin//Mitochondrial ATP synthase B chain precursor (ATP-synt_B)
OmS|comp76982_c0	2032.92	85.54	1763	U2 small nuclear RNA auxiliary factor 2 isoform b [Homo sapiens] >gi|197692475|dbj|BAG70201.1| U2 small nuclear RNA auxiliary factor 2 isoform b [Homo sapiens]	RNA recognition motif. (a.k.a. RRM, RBD, or RNP domain)//Fruit fly transformer protein
OmS|comp77185_c0	2457.74	85.46	2197	heterogeneous nuclear ribonucleoprotein K [Xenopus (Silurana) tropicalis] >gi|39794355|gb|AAH64170.1| heterogeneous nuclear ribonucleoprotein K [Xenopus (Silurana) tropicalis]	KH domain//NusA-like KH domain//KH domain//KH domain//Phi-29 DNA terminal protein GP3
OmS|comp76149_c0	690.03	85.38	727	Ferritin light chain, oocyte isoform [Rana catesbeiana]	Ferritin-like domain//Lipopolysaccharide core biosynthesis protein (WaaY)
OmS|comp60055_c0	21	85.35	274	hypothetical protein BRAFLDRAFT_92234 [Branchiostoma floridae] >gi|229272942|gb|EEN43800.1| hypothetical protein BRAFLDRAFT_92234 [Branchiostoma floridae]	SNF2 family N-terminal domain
OmS|comp88504_c0	1041.82	85.3	1045	mitochondrial ribosomal protein S15 [Xenopus (Silurana) tropicalis]	V-type ATPase 116kDa subunit family//Ribosomal protein S15//UV radiation resistance protein and autophagy-related subunit 14
OmS|comp83264_c0	982.09	85.28	951	microtubule-associated protein RP/EB family member 1 [Xenopus (Silurana) tropicalis] >gi|60390185|sp|Q6P848.1|MARE1_XENTR RecName: Full=Microtubule-associated protein RP/EB family member 1 >gi|38512258|gb|AAH61382.1| Microtubule-associated protein RP/EB family member 1 [Xenopus (Silurana) tropicalis]	EB1-like C-terminal motif//Calponin homology (CH) domain
OmS|comp76524_c0	1664.22	85.11	1449	--	--
OmS|comp93750_c0	1916.48	85.07	1867	charged multivesicular body protein 2a [Xenopus (Silurana) tropicalis] >gi|73917743|sp|Q6DFS6.1|CHM2A_XENTR RecName: Full=Charged multivesicular body protein 2a; AltName: Full=Chromatin-modifying protein 2a; Short=CHMP2a >gi|49903329|gb|AAH76657.1| chromatin modifying protein 2A [Xenopus (Silurana) tropicalis] >gi|52078464|gb|AAH82521.1| MGC79546 protein [Xenopus (Silurana) tropicalis] >gi|892718…	Snf7//Hom_end-associated Hint
OmS|comp76840_c0	1761.11	84.82	1525	PREDICTED: cytosolic 5'-nucleotidase III-like isoform 2 [Anolis carolinensis]	Pyrimidine 5'-nucleotidase (UMPH-1)//Lipase (class 3)
OmS|comp88656_c0	350	84.8	745	--	--
OmS|comp77311_c0	1224	84.78	1127	FK506 binding protein 11, 19 kDa precursor [Xenopus laevis] >gi|51593154|gb|AAH78481.1| MGC85245 protein [Xenopus laevis]	FKBP-type peptidyl-prolyl cis-trans isomerase
OmS|comp94574_c0	2720.11	84.76	5653	pseudouridylate synthase 7 homolog [Xenopus (Silurana) tropicalis] >gi|89272883|emb|CAJ81290.1| novel protein [Xenopus (Silurana) tropicalis]	Acetyltransferase (GNAT) domain//R3H domain//FR47-like protein//Protein-tyrosine phosphatase//tRNA pseudouridine synthase D (TruD)//Acetyltransferase (GNAT) family//Acetyltransferase (GNAT) domain
OmS|comp90931_c1	668.64	84.72	730	PREDICTED: hypothetical protein LOC100493190 [Xenopus (Silurana) tropicalis]	--
OmS|comp72997_c0	782.94	84.69	930	nuclear transport factor 2 [Xenopus (Silurana) tropicalis] >gi|54038508|gb|AAH84526.1| nuclear transport factor 2 [Xenopus (Silurana) tropicalis] >gi|89268620|emb|CAJ82360.1| nuclear transport factor 2 [Xenopus (Silurana) tropicalis]	Nuclear transport factor 2 (NTF2) domain//Fcf1
OmS|comp91276_c0	1035.65	84.64	990	freeze tolerance-associated protein FR47 [Rana sylvatica]	--
OmS|comp82922_c0	1201.97	84.55	1113	glutathione S-transferase mu 2 [Xenopus laevis] >gi|32484222|gb|AAH54171.1| Gstm2-prov protein [Xenopus laevis]	Glutathione S-transferase, N-terminal domain//Glutathione S-transferase, N-terminal domain//Glutathione S-transferase, N-terminal domain
OmS|comp94234_c0	1200.95	84.46	2118	PREDICTED: epiplakin-like [Xenopus (Silurana) tropicalis]	B domain//Rad50 zinc hook motif//Flagellar transcriptional activator (FlhD)
OmS|comp94399_c2	1479.97	84.4	2182	SJCHGC03036 protein [Schistosoma japonicum]	Late nodulin protein//Phospholipase A2 inhibitor
OmS|comp83217_c0	1260	84.39	1158	COP9 signalosome complex subunit 6 [Xenopus laevis] >gi|55976431|sp|Q6NUC2.1|CSN6_XENLA RecName: Full=COP9 signalosome complex subunit 6; Short=Signalosome subunit 6 >gi|46249850|gb|AAH68673.1| MGC81070 protein [Xenopus laevis]	JAB1/Mov34/MPN/PAD-1 ubiquitin protease
OmS|comp76410_c0	838.53	84.35	844	acid phosphatase 1, soluble [Xenopus laevis]	--
OmS|comp94326_c3	748	84.32	2302	PREDICTED: hypothetical protein LOC100493119 [Xenopus (Silurana) tropicalis]	Myb-like DNA-binding domain//e3 binding domain
OmS|comp77163_c0	1484.42	84.3	1337	TSSC4 [Rana catesbeiana]	I/LWEQ domain
OmS|comp94825_c2	1277.81	84.3	2170	45 kDa calcium-binding protein precursor [Xenopus (Silurana) tropicalis] >gi|82230745|sp|Q5BKL9.1|CAB45_XENTR RecName: Full=45 kDa calcium-binding protein; Short=Cab45; AltName: Full=Stromal cell-derived factor 4; Short=SDF-4; Flags: Precursor >gi|60551739|gb|AAH91026.1| MGC107861 protein [Xenopus (Silurana) tropicalis]	EF hand//Secreted protein acidic and rich in cysteine Ca binding region//EF-hand domain//EF-hand domain pair//EF hand//Peptidase family S49
OmS|comp94882_c0	5488.38	84.3	4362	cathepsin C precursor [Xenopus laevis] >gi|33417162|gb|AAH56109.1| Ctsc protein [Xenopus laevis]	Peptidase family C1 propeptide//Peptidase C1-like family//Neuromedin U//Papain family cysteine protease
OmS|comp91858_c3	257.68	84.18	411	--	--
OmS|comp93817_c0	3451.67	84.08	2802	dolichyl-diphosphooligosaccharide--protein glycosyltransferase subunit 1 precursor [Xenopus (Silurana) tropicalis] >gi|40674542|gb|AAH64882.1| ribophorin I [Xenopus (Silurana) tropicalis] >gi|89272417|emb|CAJ82807.1| ribophorin I [Xenopus (Silurana) tropicalis]	Ribophorin I//Plant ATP synthase F0//Ectatomin
OmS|comp84097_c0	531	84.04	616	prefoldin subunit 2 [Xenopus (Silurana) tropicalis] >gi|301628018|ref|XP_002943159.1| PREDICTED: prefoldin subunit 2-like [Xenopus (Silurana) tropicalis] >gi|170285154|gb|AAI61373.1| LOC100145615 protein [Xenopus (Silurana) tropicalis]	Prefoldin subunit//Sensor protein DegS//Prefoldin subunit
OmS|comp88563_c0	396	84.01	515	--	--
OmS|comp94820_c0	1856	84	2806	von Willebrand factor A domain containing 5A [Xenopus laevis] >gi|34784616|gb|AAH57735.1| MGC68953 protein [Xenopus laevis]	--
OmS|comp94195_c0	2407.73	83.95	2036	transmembrane emp24 domain trafficking protein 2 precursor [Xenopus laevis] >gi|28277266|gb|AAH44095.1| Rnp24-prov protein [Xenopus laevis]	Sperm histone P2//emp24/gp25L/p24 family/GOLD
OmS|comp96594_c0	93	83.95	288	--	--
OmS|comp68294_c0	1100	83.85	1044	--	--
OmS|comp82913_c0	1209	83.83	1126	elongation of very long chain fatty acids-like 1 [Xenopus laevis] >gi|27503186|gb|AAH42304.1| Elovl1-prov protein [Xenopus laevis]	GNS1/SUR4 family
OmS|comp93640_c1	66	83.82	312	MGC79670 protein [Xenopus (Silurana) tropicalis] >gi|51261389|gb|AAH79945.1| MGC79670 protein [Xenopus (Silurana) tropicalis]	B-box zinc finger//Putative zinc finger in N-recognin (UBR box)
OmS|comp94662_c3	526.55	83.63	982	PREDICTED: syntaxin-binding protein 4 [Monodelphis domestica]	Phage minor structural protein GP20//Bacillus haemolytic enterotoxin (HBL)//Histidine kinase//Acetyl co-enzyme A carboxylase carboxyltransferase alpha subunit//Prominin//Mitotic checkpoint protein//WW domain//Autophagy protein Apg6//TcdA/TcdB catalytic glycosyltransferase domain//Vitamin-D-receptor interacting Mediator subunit 4
OmS|comp85969_c0	1607	83.61	1428	serine/threonine-protein phosphatase 4 catalytic subunit [Xenopus (Silurana) tropicalis] >gi|148226861|ref|NP_001085238.1| serine/threonine-protein phosphatase 4 catalytic subunit [Xenopus laevis] >gi|82201496|sp|Q6IP91.1|PP4C_XENLA RecName: Full=Serine/threonine-protein phosphatase 4 catalytic subunit; Short=PP4C; Short=Pp4 >gi|82202463|sp|Q6P861.1|PP4C_XENTR RecName: Full=Serine/threonine-prote…	Calcineurin-like phosphoesterase
OmS|comp19388_c0	3	83.54	201	--	--
OmS|comp314231_c0	3	83.54	201	--	--
OmS|comp355847_c0	3	83.54	201	PREDICTED: coiled-coil domain-containing protein 146-like [Xenopus (Silurana) tropicalis]	Fibrinogen alpha/beta chain family//Tautomerase enzyme//Aminoacyl tRNA synthetase class II, N-terminal domain
OmS|comp355902_c0	3	83.54	201	--	Leptin
OmS|comp434632_c0	3	83.54	201	--	--
OmS|comp447164_c0	3	83.54	201	--	--
OmS|comp45298_c0	3	83.54	201	katanin p60 ATPase-containing subunit A-like 2 [Xenopus (Silurana) tropicalis] >gi|189028371|sp|A0JMA9.1|KATL2_XENTR RecName: Full=Katanin p60 ATPase-containing subunit A-like 2; Short=Katanin p60 subunit A-like 2; AltName: Full=p60 katanin-like 2 >gi|117558122|gb|AAI25809.1| katnal2 protein [Xenopus (Silurana) tropicalis]	--
OmS|comp45466_c0	3	83.54	201	Unknown (protein for IMAGE:7569723) [Xenopus (Silurana) tropicalis]	--
OmS|comp49087_c0	3	83.54	201	--	--
OmS|comp52633_c0	3	83.54	201	--	--
OmS|comp53328_c0	3	83.54	201	--	--
OmS|comp55912_c0	3	83.54	201	--	--
OmS|comp60838_c0	3	83.54	201	--	--
OmS|comp63986_c0	3	83.54	201	--	--
OmS|comp70597_c0	3	83.54	201	--	--
OmS|comp72863_c1	3	83.54	201	PREDICTED: angiopoietin-2 isoform 1 [Ornithorhynchus anatinus]	--
OmS|comp89544_c1	3	83.54	201	--	--
OmS|comp9107_c0	3	83.54	201	--	--
OmS|comp93949_c1	825.64	83.41	1892	aldehyde dehydrogenase 3 family, member A2 [Xenopus laevis] >gi|49256032|gb|AAH71106.1| MGC81267 protein [Xenopus laevis]	Aldehyde dehydrogenase family//Acyl-CoA reductase (LuxC)
OmS|comp88270_c0	2201.01	83.38	1889	Unknown (protein for MGC:114776) [Xenopus laevis]	TCP-1/cpn60 chaperonin family
OmS|comp94119_c2	481.27	83.31	1123	--	--
OmS|comp41865_c0	521	83.3	612	Protein mago nashi-like protein 2, partial [Bos grunniens mutus]	Mago nashi protein
OmS|comp90993_c0	1596.01	83.24	1425	PREDICTED: cysteine-rich with EGF-like domain protein 2-B-like [Xenopus (Silurana) tropicalis]	Calcium-binding EGF domain//EGF-like domain
OmS|comp92065_c0	588	83.23	663	--	--
OmS|comp94342_c1	1139	83.19	1124	S100-A1 [Caligus rogercresseyi]	--
OmS|comp93007_c0	3635.86	83.01	2975	Chain C, Structure Of The Complex Between Dock2 And Rac1. >gi|333944142|pdb|2YIN|D Chain D, Structure Of The Complex Between Dock2 And Rac1	Miro-like protein//Ras family//Elongation factor Tu GTP binding domain//ADP-ribosylation factor family
OmS|comp76572_c0	463	82.97	635	anaphase promoting complex subunit 13, gene 2 [Xenopus laevis] >gi|113197690|gb|AAI21223.1| Unknown (protein for MGC:145045) [Xenopus (Silurana) tropicalis] >gi|120538004|gb|AAI29653.1| LOC100037155 protein [Xenopus laevis] >gi|124481766|gb|AAI33256.1| LOC100037155 protein [Xenopus laevis]	--
OmS|comp94252_c3	790.01	82.91	818	unnamed protein product [Mus musculus]	Cornichon protein//CAAX protease self-immunity
OmS|comp82955_c0	2134.11	82.87	1839	--	--
OmS|comp93598_c0	777.7	82.78	1246	--	--
OmS|comp94834_c2	1066.46	82.77	1966	--	--
OmS|comp88605_c0	754	82.72	792	H/ACA ribonucleoprotein complex subunit 2-like protein [Xenopus (Silurana) tropicalis] >gi|68565893|sp|Q6P8C4.1|NHP2_XENTR RecName: Full=H/ACA ribonucleoprotein complex subunit 2-like protein; AltName: Full=Nucleolar protein family A member 2-like protein; AltName: Full=snoRNP protein NHP2-like protein >gi|38174395|gb|AAH61305.1| nucleolar protein family A, member 2 [Xenopus (Silurana) tropicalis]	--
OmS|comp307986_c0	4	82.71	205	--	--
OmS|comp337196_c0	4	82.71	205	--	--
OmS|comp374385_c0	4	82.71	205	--	--
OmS|comp73524_c0	4	82.71	205	--	--
OmS|comp247008_c0	5	82.69	208	--	--
OmS|comp94814_c3	975.18	82.68	2224	tribbles homolog 1 [Xenopus laevis] >gi|49116792|gb|AAH73316.1| MGC80719 protein [Xenopus laevis]	Protein kinase domain//Protein tyrosine kinase
OmS|comp77120_c0	1385.89	82.66	2015	guanine nucleotide-binding protein G(k) subunit alpha [Xenopus laevis] >gi|28278608|gb|AAH44123.1| MGC53612 protein [Xenopus laevis]	Miro-like protein//'Cold-shock' DNA-binding domain//Gtr1/RagA G protein conserved region//G-protein alpha subunit//ADP-ribosylation factor family//Malic enzyme, NAD binding domain
OmS|comp91274_c0	1356.71	82.6	1252	Vacuolar ATP synthase subunit e 1 [Rana catesbeiana]	ATP synthase subunit H
OmS|comp94430_c2	915.57	82.52	1399	--	--
OmS|comp76904_c0	1405	82.51	1290	Unknown (protein for IMAGE:6317435) [Xenopus laevis]	--
OmS|comp41142_c0	421	82.37	540	--	--
OmS|comp88836_c0	10	82.36	218	--	--
OmS|comp90520_c0	1313.42	82.19	1224	keratin, type I cytoskeletal 18-B [Xenopus laevis] >gi|82207929|sp|Q7SY65.1|K118B_XENLA RecName: Full=Keratin, type I cytoskeletal 18-B; AltName: Full=Cytokeratin-18-B; Short=CK-18-B; AltName: Full=Keratin-18-B; Short=K18-B >gi|32766495|gb|AAH54993.1| Krt18-prov protein [Xenopus laevis]	Prefoldin subunit//Myosin tail//Intermediate filament protein//TPR/MLP1/MLP2-like protein//Leucine-rich repeats of kinetochore protein Cenp-F/LEK1//Hr1 repeat
OmS|comp94652_c1	1404.3	82.12	1656	ras homolog family member U [Xenopus laevis] >gi|50603708|gb|AAH78068.1| Rac-2 protein [Xenopus laevis]	ADP-ribosylation factor family//Miro-like protein//50S ribosome-binding GTPase//Elongation factor Tu GTP binding domain//Ras family
OmS|comp92581_c0	438	82.08	1573	RAB43, member RAS oncogene family [Xenopus (Silurana) tropicalis] >gi|89266921|emb|CAJ82248.1| RAB43, member RAS oncogene family [Xenopus (Silurana) tropicalis]	Ethanolamine utilisation - propanediol utilisation//Conserved hypothetical ATP binding protein//50S ribosome-binding GTPase//Binding domain of DNA repair protein Ercc1 (rad10/Swi10)//Ras family//ADP-ribosylation factor family//AAA domain (dynein-related subfamily)//Elongation factor Tu GTP binding domain//Gtr1/RagA G protein conserved region//Miro-like protein
OmS|comp69877_c0	7	82.05	262	--	--
OmS|comp77063_c0	328	82.03	470	uncharacterized protein LOC735200 [Xenopus laevis] >gi|76780010|gb|AAI06587.1| MGC131356 protein [Xenopus laevis]	SNARE domain
OmS|comp83214_c0	735.99	81.89	784	PREDICTED: 28S ribosomal protein S25, mitochondrial-like [Xenopus (Silurana) tropicalis]	Translation initiation factor 1A / IF-1
OmS|comp77133_c0	1468.38	81.88	1347	CD81 protein [Xenopus laevis] >gi|50414991|gb|AAH77897.1| Cd81-prov protein [Xenopus laevis]	Interferon-regulatory factor 3//Tetraspanin family
OmS|comp43901_c0	595.98	81.78	677	PREDICTED: G0/G1 switch protein 2 [Sarcophilus harrisii]	--
OmS|comp76134_c0	3167.98	81.68	2674	PREDICTED: amyloid-like protein 2 [Xenopus (Silurana) tropicalis]	Amyloid A4 N-terminal heparin-binding//Kunitz/Bovine pancreatic trypsin inhibitor domain//Transcriptional activator TraM//Copper-binding of amyloid precursor, CuBD//Putative GTPase activating protein for Arf
OmS|comp94169_c2	1125.24	81.59	2063	PREDICTED: hypothetical protein LOC100485302 [Xenopus (Silurana) tropicalis]	Ellis van Creveld protein 2 like protein//hAT family C-terminal dimerisation region
OmS|comp91021_c0	1475.27	81.54	1357	protein MAL2 [Xenopus (Silurana) tropicalis] >gi|160773643|gb|AAI55511.1| LOC100127865 protein [Xenopus (Silurana) tropicalis]	Membrane-associating domain
OmS|comp94914_c0	1874.8	81.44	3219	Transposable element Tc1 transposase [Rana catesbeiana]	Transposase//Helix-turn-helix domain of resolvase//Cro//Bacterial regulatory proteins, luxR family//Bacterial regulatory helix-turn-helix protein, lysR family//Sigma-70, region 4//Sigma-70, region 4
OmS|comp83045_c0	2825.39	81.43	2402	coronin, actin binding protein, 1C [Xenopus (Silurana) tropicalis] >gi|40675675|gb|AAH64872.1| coronin, actin binding protein 1C [Xenopus (Silurana) tropicalis] >gi|51261561|gb|AAH80158.1| coronin, actin binding protein 1C [Xenopus (Silurana) tropicalis]	Ribosomal L32p protein family//DC-STAMP-like protein//WD domain, G-beta repeat
OmS|comp93711_c0	1202	81.43	1868	dynein, light chain, roadblock-type 1 [Xenopus laevis] >gi|49522779|gb|AAH74416.1| MGC84432 protein [Xenopus laevis]	--
OmS|comp94750_c0	868.27	81.41	1539	C-type lectin domain family 10, member A [Xenopus (Silurana) tropicalis] >gi|56556538|gb|AAH87789.1| asialoglycoprotein receptor 2 [Xenopus (Silurana) tropicalis]	Lectin C-type domain//hAT family C-terminal dimerisation region
OmS|comp95743_c0	350	81.39	489	mCG22814 [Mus musculus]	RNA polymerases M/15 Kd subunit//Transcription factor S-II (TFIIS)
OmS|comp92881_c0	874	81.29	895	--	--
OmS|comp83243_c0	572.99	81.28	662	mitochondrial ribosomal protein S18A [Xenopus laevis] >gi|66911557|gb|AAH97747.1| MGC115435 protein [Xenopus laevis]	Ribosomal protein S18
OmS|comp87908_c0	4929.23	81.2	4041	Uba1a protein [Xenopus laevis]	ThiF family//Repeat in ubiquitin-activating (UBA) protein//E2 binding domain
OmS|comp94200_c2	774.99	81.2	819	--	--
OmS|comp83066_c0	2953.88	81.19	2508	acidic leucine-rich nuclear phosphoprotein 32 family member B [Xenopus (Silurana) tropicalis] >gi|82237433|sp|Q6P1U7.1|AN32B_XENTR RecName: Full=Acidic leucine-rich nuclear phosphoprotein 32 family member B >gi|40787808|gb|AAH64864.1| hypothetical protein MGC76086 [Xenopus (Silurana) tropicalis] >gi|89267450|emb|CAJ81595.1| acidic (leucine-rich) nuclear phosphoprotein 32 family, member B [Xenopus…	Leucine Rich Repeat
OmS|comp88598_c0	1436.93	81.15	1369	twinfilin-2-A [Xenopus laevis] >gi|82176635|sp|Q7ZXP0.1|TWF2A_XENLA RecName: Full=Twinfilin-2-A >gi|28279929|gb|AAH44672.1| Ptk9l-prov protein [Xenopus laevis]	Cofilin/tropomyosin-type actin-binding protein//Plant calmodulin-binding domain
OmS|comp88245_c0	1175.48	80.97	1136	--	--
OmS|comp86409_c1	240	80.92	405	PREDICTED: phosphoglycerate mutase 1-like [Oryzias latipes]	--
OmS|comp77082_c0	998.99	80.74	997	mitochondrial ribosomal protein L12 [Xenopus (Silurana) tropicalis] >gi|50416673|gb|AAH77682.1| mitochondrial ribosomal protein L12 [Xenopus (Silurana) tropicalis]	Ribosomal protein L7/L12 C-terminal domain//60s Acidic ribosomal protein
OmS|comp244615_c0	7	80.68	213	--	--
OmS|comp94817_c0	443.99	80.55	1536	--	--
OmS|comp91232_c0	859.93	80.51	1774	LOC443720 protein, partial [Xenopus laevis]	ADP-ribosylation factor family//Gtr1/RagA G protein conserved region//Miro-like protein//Elongation factor Tu GTP binding domain//Conserved hypothetical ATP binding protein//G-protein alpha subunit//6-phosphofructo-2-kinase//50S ribosome-binding GTPase//Ras family
OmS|comp41427_c0	23	80.49	234	--	--
OmS|comp92246_c0	1699.97	80.4	1549	thioredoxin-like 1 [Xenopus (Silurana) tropicalis] >gi|49899917|gb|AAH76929.1| thioredoxin-like 1 [Xenopus (Silurana) tropicalis]	Thioredoxin//Adenylate kinase, active site lid
OmS|comp91434_c1	276.11	80.2	435	--	--
OmS|comp90736_c1	750.34	80.17	1403	transmembrane protein 30B [Xenopus laevis] >gi|47123146|gb|AAH70796.1| MGC83851 protein [Xenopus laevis]	LEM3 (ligand-effect modulator 3) family / CDC50 family
OmS|comp85818_c0	1594.88	80.13	1471	Sdhb-prov protein [Xenopus laevis]	4Fe-4S dicluster domain//2Fe-2S iron-sulfur cluster binding domain//2Fe-2S iron-sulfur cluster binding domain//4Fe-4S dicluster domain//4Fe-4S dicluster domain//4Fe-4S dicluster domain//4Fe-4S dicluster domain
OmS|comp88863_c0	3079.3	80.12	2637	glutamate dehydrogenase 1 [Xenopus laevis] >gi|50603625|gb|AAH77910.1| Glud1-prov protein [Xenopus laevis]	ThiF family//D-isomer specific 2-hydroxyacid dehydrogenase, NAD binding domain//Glu/Leu/Phe/Val dehydrogenase, dimerisation domain//Glutamate/Leucine/Phenylalanine/Valine dehydrogenase
OmS|comp89512_c0	1035	80.06	1032	mitochondrial ribosomal protein L15 [Xenopus (Silurana) tropicalis] >gi|166796839|gb|AAI58959.1| LOC100145126 protein [Xenopus (Silurana) tropicalis]	--
OmS|comp94860_c1	3293.77	80.06	3979	water channel homolog [Rhinella marina]	Major intrinsic protein//Influenza Matrix protein (M2)
OmS|comp77188_c0	531	80.02	636	PREDICTED: 39S ribosomal protein L55, mitochondrial-like [Xenopus (Silurana) tropicalis]	--
OmS|comp83223_c0	1277	80	1223	PREDICTED: complement C1q subcomponent subunit C-like [Meleagris gallopavo]	TNF(Tumour Necrosis Factor) family
OmS|comp95783_c0	1401.91	79.94	1322	programmed cell death protein 10 [Xenopus laevis] >gi|77416558|sp|Q8AVR4.1|PDC10_XENLA RecName: Full=Programmed cell death protein 10 >gi|27371113|gb|AAH41501.1| Pdcd10-prov protein [Xenopus laevis]	Mediator complex protein
OmS|comp89024_c0	1787.52	79.92	1626	PREDICTED: complement component 1 Q subcomponent-binding protein, mitochondrial-like [Xenopus (Silurana) tropicalis]	NADH dehydrogenase [ubiquinone] 1 subunit C1, mitochondrial//Mitochondrial glycoprotein
OmS|comp94522_c1	852.32	79.91	2221	--	--
OmS|comp83205_c0	1373	79.89	1300	NADH dehydrogenase (ubiquinone) 1 alpha subcomplex, 9 [Xenopus (Silurana) tropicalis] >gi|56971758|gb|AAH88072.1| NADH dehydrogenase (ubiquinone) 1 alpha subcomplex, 9, 39kDa [Xenopus (Silurana) tropicalis]	3-beta hydroxysteroid dehydrogenase/isomerase family//RmlD substrate binding domain//NAD dependent epimerase/dehydratase family
OmS|comp83239_c0	1628.02	79.76	1503	mitogen-activated protein kinase kinase 1 [Xenopus (Silurana) tropicalis] >gi|51703675|gb|AAH80944.1| mitogen-activated protein kinase kinase 1 [Xenopus (Silurana) tropicalis]	Protein tyrosine kinase//Protein kinase domain//Anaphylotoxin-like domain
OmS|comp55098_c0	6	79.71	211	--	--
OmS|comp61480_c0	6	79.71	211	--	--
OmS|comp86978_c0	583.45	79.71	679	--	--
OmS|comp90975_c0	2465.93	79.6	2168	dihydrolipoamide dehydrogenase [Xenopus laevis] >gi|33417102|gb|AAH56016.1| Dld protein [Xenopus laevis]	Glucose inhibited division protein A//3-hydroxyacyl-CoA dehydrogenase, NAD binding domain//Pyridine nucleotide-disulphide oxidoreductase, dimerisation domain//UDP-glucose/GDP-mannose dehydrogenase family, NAD binding domain//Pyridine nucleotide-disulphide oxidoreductase//Pyridine nucleotide-disulphide oxidoreductase//P-11 zinc finger//FAD dependent oxidoreductase
OmS|comp85927_c0	1437	79.56	1355	proteasome (prosome, macropain) 26S subunit, ATPase, 6 [Rattus norvegicus] >gi|149033503|gb|EDL88301.1| rCG61291 [Rattus norvegicus]	TPR/MLP1/MLP2-like protein//Archaeal ATPase//ATPase family associated with various cellular activities (AAA)//Holliday junction DNA helicase ruvB N-terminus//Gas vesicle protein K//AAA domain (dynein-related subfamily)//TIP49 C-terminus//ATPase family associated with various cellular activities (AAA)//Magnesium chelatase, subunit ChlI//RNA helicase//Zeta toxin//Autophagy protein Apg6//TSC-22/dip/…
OmS|comp41508_c0	658	79.54	739	Histone deacetylase complex subunit SAP18 [Rana catesbeiana]	--
OmS|comp83253_c0	1217.95	79.38	1184	Annexin A3 [Rana catesbeiana]	Annexin
OmS|comp89859_c0	1518.12	79.35	1493	HSP90AA1 protein [Homo sapiens]	Hsp90 protein//TFIIS helical bundle-like domain//PMC2NT (NUC016) domain
OmS|comp93224_c7	868	79.24	1597	choline transporter-like protein 2 [Xenopus laevis] >gi|82184932|sp|Q6IP59.1|CTL2_XENLA RecName: Full=Choline transporter-like protein 2; AltName: Full=Solute carrier family 44 member 2 >gi|47939675|gb|AAH72059.1| Slc44a2 protein [Xenopus laevis]	--
OmS|comp93574_c2	3917.99	79.15	3339	Unknown (protein for IMAGE:6318093), partial [Xenopus laevis]	Glycolipid 2-alpha-mannosyltransferase
OmS|comp86409_c0	803	79.01	858	Phosphoglycerate mutase 1 [Salmo salar] >gi|303664830|gb|ADM16164.1| Phosphoglycerate mutase 1 [Salmo salar]	Keratinocyte differentiation-associated
OmS|comp90659_c0	1346	78.99	1370	--	--
OmS|comp93678_c0	3815.9	78.88	3263	Ece1 protein [Xenopus laevis]	Peptidase family M13//Peptidase family M13
OmS|comp91601_c0	1929.04	78.85	1758	nucleobindin 2 precursor [Xenopus (Silurana) tropicalis] >gi|59807598|gb|AAH90107.1| nucleobindin 2 [Xenopus (Silurana) tropicalis]	EF-hand domain//EF hand//EF-hand domain pair//EF hand
OmS|comp93250_c2	1040.07	78.81	2376	PREDICTED: ras-related protein Rap-2a [Pongo abelii]	Ferrous iron transport protein B//Thiamine pyrophosphate enzyme, central domain//ADP-ribosylation factor family//Elongation factor Tu GTP binding domain//Protein of unknown function, DUF258//Miro-like protein//50S ribosome-binding GTPase//Ras family
OmS|comp94520_c0	175	78.81	597	--	--
OmS|comp93426_c2	2927	78.7	2559	vacuolar protein sorting-associated protein 26A [Xenopus (Silurana) tropicalis] >gi|110816481|sp|Q28HT6.1|VP26A_XENTR RecName: Full=Vacuolar protein sorting-associated protein 26A; AltName: Full=Vesicle protein sorting 26A >gi|89271970|emb|CAJ83492.1| vacuolar protein sorting 26 (yeast) [Xenopus (Silurana) tropicalis] >gi|111598512|gb|AAH80329.1| vacuolar protein sorting 26 (yeast) [Xenopus (Silu…	LST-1 protein
OmS|comp95963_c0	702	78.66	780	Peroxiredoxin-2 [Pteropus alecto]	C-terminal domain of 1-Cys peroxiredoxin//Redoxin//AhpC/TSA family
OmS|comp90690_c0	6.94	78.65	218	--	--
OmS|comp93340_c0	1501	78.48	1422	urod protein [Xenopus (Silurana) tropicalis]	Uroporphyrinogen decarboxylase (URO-D)
OmS|comp41108_c0	676	78.4	761	translocator protein (18kDa) [Xenopus laevis] >gi|27370907|gb|AAH41505.1| Bzrp-prov protein [Xenopus laevis]	TspO/MBR family
OmS|comp90530_c0	2862.83	78.35	2518	WD repeat-containing protein 1 [Xenopus (Silurana) tropicalis] >gi|82235990|sp|Q6DIF4.1|WDR1_XENTR RecName: Full=WD repeat-containing protein 1; AltName: Full=Actin-interacting protein 1; Short=AIP1 >gi|49523180|gb|AAH75588.1| WD repeat domain 1 [Xenopus (Silurana) tropicalis]	WD domain, G-beta repeat//Coatomer WD associated region
OmS|comp94713_c4	1398.09	78.33	1558	src-associated phospholipase A2 [Mesocricetus auratus]	Parvovirus coat protein VP1//CHC2 zinc finger
OmS|comp41664_c0	577	78.32	682	alpha-2-macroglobulin-like 1 [Xenopus (Silurana) tropicalis] >gi|159155962|gb|AAI54699.1| LOC100127688 protein [Xenopus (Silurana) tropicalis]	A-macroglobulin receptor
OmS|comp90065_c0	1662.52	78.22	1556	translocase of inner mitochondrial membrane 17 homolog A [Xenopus (Silurana) tropicalis] >gi|55824724|gb|AAH86502.1| hypothetical LOC496605 [Xenopus (Silurana) tropicalis]	--
OmS|comp83203_c0	880.39	78.08	928	--	--
OmS|comp68329_c0	545	77.84	659	D-dopachrome decarboxylase [Rana catesbeiana]	--
OmS|comp88241_c0	2138.38	77.72	1950	PREDICTED: class E basic helix-loop-helix protein 40 [Xenopus (Silurana) tropicalis]	Helix-loop-helix DNA-binding domain//Hairy Orange
OmS|comp93385_c0	763.17	77.69	903	replication protein A3, 14kDa [Xenopus (Silurana) tropicalis] >gi|187469136|gb|AAI66941.1| replication protein A3, 14kDa [Xenopus (Silurana) tropicalis]	--
OmS|comp68906_c0	787	77.68	856	--	Ring finger domain
OmS|comp41137_c0	388.1	77.63	533	protein C10 [Xenopus (Silurana) tropicalis] >gi|82186546|sp|Q6P7L0.1|C10_XENTR RecName: Full=Protein C10 >gi|38181663|gb|AAH61620.1| MGC76235 protein [Xenopus (Silurana) tropicalis] >gi|49523261|gb|AAH75420.1| hypothetical protein MGC76235 [Xenopus (Silurana) tropicalis] >gi|89271958|emb|CAJ83311.1| novel protein [Xenopus (Silurana) tropicalis]	--
OmS|comp63840_c0	529.95	77.63	648	MAK16-like protein RBM13 B [Rana catesbeiana]	Nop14-like family//CDC45-like protein
OmS|comp10939_c0	3	77.58	202	PREDICTED: hypothetical protein LOC100497286 [Xenopus (Silurana) tropicalis]	--
OmS|comp144390_c0	3	77.58	202	--	--
OmS|comp226680_c0	3	77.58	202	--	--
OmS|comp270770_c0	3	77.58	202	--	--
OmS|comp280593_c0	3	77.58	202	--	--
OmS|comp353069_c0	3	77.58	202	PREDICTED: LOW QUALITY PROTEIN: probable G-protein coupled receptor 85-like [Meleagris gallopavo]	7 transmembrane receptor (rhodopsin family)
OmS|comp353499_c0	3	77.58	202	PCAF [Gallus gallus]	PCAF (P300/CBP-associated factor) N-terminal domain
OmS|comp427701_c0	3	77.58	202	--	--
OmS|comp452002_c0	3	77.58	202	--	--
OmS|comp46167_c0	3	77.58	202	--	--
OmS|comp49345_c0	3	77.58	202	--	--
OmS|comp52839_c0	3	77.58	202	--	--
OmS|comp53242_c0	3	77.58	202	PREDICTED: hypothetical protein LOC100485753 [Xenopus (Silurana) tropicalis]	--
OmS|comp53898_c0	3	77.58	202	uncharacterized protein LOC549454 [Xenopus (Silurana) tropicalis] >gi|213624064|gb|AAI70600.1| hypothetical protein LOC549454 [Xenopus (Silurana) tropicalis] >gi|213627021|gb|AAI70602.1| hypothetical protein LOC549454 [Xenopus (Silurana) tropicalis]	--
OmS|comp59180_c0	3	77.58	202	--	--
OmS|comp64136_c0	3	77.58	202	PREDICTED: para-hydroxybenzoate--polyprenyltransferase, mitochondrial-like [Xenopus (Silurana) tropicalis]	UbiA prenyltransferase family
OmS|comp64726_c0	3	77.58	202	amyloid beta (A4) precursor protein-binding, family B, member 2 [Xenopus (Silurana) tropicalis] >gi|171846392|gb|AAI61628.1| apbb2 protein [Xenopus (Silurana) tropicalis]	--
OmS|comp70103_c1	3	77.58	202	--	--
OmS|comp70507_c0	3	77.58	202	--	--
OmS|comp73277_c0	3	77.58	202	--	--
OmS|comp86420_c0	3	77.58	202	--	--
OmS|comp92332_c0	294	77.53	457	hypothetical protein PANDA_018958 [Ailuropoda melanoleuca]	--
OmS|comp93043_c0	1813.47	77.39	1693	v-ral simian leukemia viral oncogene homolog B (ras related; GTP binding protein) [Xenopus (Silurana) tropicalis] >gi|134023912|gb|AAI35688.1| LOC100124895 protein [Xenopus (Silurana) tropicalis]	Elongation factor Tu GTP binding domain//Miro-like protein//Protein of unknown function, DUF258//Gtr1/RagA G protein conserved region//Ferrous iron transport protein B//ADP-ribosylation factor family//Ras family//Septin//50S ribosome-binding GTPase
OmS|comp95771_c0	517	77.35	639	uncharacterized protein LOC734801 [Xenopus laevis] >gi|77748342|gb|AAI06439.1| MGC131136 protein [Xenopus laevis]	Interferon-induced transmembrane protein
OmS|comp94013_c1	385	77.33	1103	--	--
OmS|comp90516_c0	2693.16	77.27	3209	Kruppel-like factor 2 (lung) [Xenopus (Silurana) tropicalis] >gi|89267465|emb|CAJ83588.1| novel kruppel-like factor family protein [Xenopus (Silurana) tropicalis] >gi|114108218|gb|AAI22895.1| Kruppel-like factor 2 (lung) [Xenopus (Silurana) tropicalis]	Zn-finger in ubiquitin-hydrolases and other protein//Zinc finger, C2H2 type
OmS|comp94429_c2	1515.76	77.25	2146	--	--
OmS|comp92955_c1	837.96	77.22	4495	PREDICTED: LOW QUALITY PROTEIN: ubiquitin carboxyl-terminal hydrolase 24-like [Xenopus (Silurana) tropicalis]	Ubiquitin carboxyl-terminal hydrolase//Peptidase C1-like family//Ubiquitin carboxyl-terminal hydrolase
OmS|comp94083_c1	565.11	77.21	679	--	--
OmS|comp86460_c0	500	77.19	626	PYD and CARD domain containing [Xenopus laevis] >gi|49522262|gb|AAH75219.1| MGC84339 protein [Xenopus laevis]	Caspase recruitment domain//RecX family
OmS|comp94329_c0	1268.69	77.1	1254	PREDICTED: protein DJ-1-like [Anolis carolinensis]	Proteasome non-ATPase 26S subunit//CobB/CobQ-like glutamine amidotransferase domain
OmS|comp34867_c0	4.01	77	206	--	--
OmS|comp83233_c0	2241	76.97	2058	DDB1 and CUL4 associated factor 11 [Xenopus (Silurana) tropicalis] >gi|49670626|gb|AAH75264.1| WD repeat domain 23 [Xenopus (Silurana) tropicalis]	WD domain, G-beta repeat//Coatomer WD associated region
OmS|comp85978_c0	590.11	76.95	701	PREDICTED: WAP four-disulfide core domain protein 2-like [Xenopus (Silurana) tropicalis]	WAP-type (Whey Acidic Protein) 'four-disulfide core'
OmS|comp94016_c1	603.13	76.84	2326	lysophosphatidic acid receptor 2 [Xenopus (Silurana) tropicalis] >gi|51092440|gb|AAT94556.1| lysophosphatidic acid receptor 2 [Xenopus (Silurana) tropicalis] >gi|189442574|gb|AAI67261.1| LPA2 protein [Xenopus (Silurana) tropicalis] >gi|213624088|gb|AAI70629.1| lysophosphatidic acid receptor 2 [Xenopus (Silurana) tropicalis] >gi|213627041|gb|AAI70631.1| lysophosphatidic acid receptor 2 [Xenopus (S…	7 transmembrane receptor (rhodopsin family)//Spasmodic peptide gm9a
OmS|comp187122_c0	5	76.82	209	--	--
OmS|comp269402_c0	5	76.82	209	--	--
OmS|comp307007_c0	5	76.82	209	PREDICTED: LOW QUALITY PROTEIN: xin actin-binding repeat-containing protein 1-like [Xenopus (Silurana) tropicalis]	Xin repeat
OmS|comp46764_c0	5	76.82	209	--	--
OmS|comp94607_c0	57.45	76.78	309	immunoglobulin heavy prechain [Xenopus laevis]	--
OmS|comp36496_c0	4	76.76	206	--	--
OmS|comp54097_c0	4	76.76	206	PREDICTED: hypothetical protein LOC100491494 [Xenopus (Silurana) tropicalis]	Metallothionein family 11
OmS|comp92245_c1	202.07	76.76	384	PREDICTED: hypothetical protein LOC100493054 isoform 2 [Xenopus (Silurana) tropicalis]	Snake toxin
OmS|comp88309_c0	2505.99	76.72	2274	myelin expression factor 2 [Xenopus (Silurana) tropicalis] >gi|170285107|gb|AAI61028.1| myelin expression factor 2 [Xenopus (Silurana) tropicalis]	RNA recognition motif. (a.k.a. RRM, RBD, or RNP domain)
OmS|comp68429_c0	1187.19	76.63	1392	ubiquitin-conjugating enzyme E2 E1 isoform 1 [Homo sapiens] >gi|73989992|ref|XP_534245.2| PREDICTED: ubiquitin-conjugating enzyme E2 E1 isoform 1 [Canis lupus familiaris] >gi|291399710|ref|XP_002716256.1| PREDICTED: ubiquitin-conjugating enzyme E2E 1 isoform 1 [Oryctolagus cuniculus] >gi|296228195|ref|XP_002759695.1| PREDICTED: uncharacterized protein LOC100391658 isoform 1 [Callithrix jacchus] >…	Ubiquitin-conjugating enzyme//RWD domain
OmS|comp93219_c0	1760.25	76.58	1665	Coactosin-like protein [Rana catesbeiana]	Cofilin/tropomyosin-type actin-binding protein//BESS motif
OmS|comp86500_c0	1467.17	76.52	1425	mitogen-activated protein kinase-activated protein kinase 3 [Xenopus (Silurana) tropicalis] >gi|114107751|gb|AAI23095.1| mitogen-activated protein kinase-activated protein kinase 3 [Xenopus (Silurana) tropicalis]	Protein kinase domain//Lipopolysaccharide kinase (Kdo/WaaP) family//Protein tyrosine kinase
OmS|comp95658_c0	1796	76.39	1698	phosphatidic acid phosphatase type 2C [Xenopus (Silurana) tropicalis] >gi|38512252|gb|AAH61332.1| phosphatidic acid phosphatase type 2C [Xenopus (Silurana) tropicalis]	PAP2 superfamily
OmS|comp76704_c0	811	76.34	906	DnaJ (Hsp40) homolog, subfamily C, member 4 [Xenopus (Silurana) tropicalis] >gi|51261928|gb|AAH79955.1| dnajc4 protein [Xenopus (Silurana) tropicalis]	--
OmS|comp94883_c1	1174.99	76.34	1744	--	Defensin-like peptide family
OmS|comp90937_c0	235.94	76.28	413	--	--
OmS|comp94055_c0	1181.11	76.26	3067	pescadillo homolog [Xenopus laevis] >gi|82176745|sp|Q7ZY69.1|PESC_XENLA RecName: Full=Pescadillo homolog >gi|27881805|gb|AAH43950.1| Pes1-prov protein [Xenopus laevis]	Pescadillo N-terminus//Hantavirus glycoprotein G1
OmS|comp82542_c0	287.97	76.18	474	--	--
OmS|comp89439_c0	1552.17	76.1	1789	dihydrolipoamide S-succinyltransferase (E2 component of 2-oxo-glutarate complex) [Xenopus (Silurana) tropicalis] >gi|49523009|gb|AAH75393.1| MGC89125 protein [Xenopus (Silurana) tropicalis] >gi|89268191|emb|CAJ81965.1| dihydrolipoamide succinyltransferase component of 2-oxoglutarate dehydrogenase complex) (E2) (E2K) [Xenopus (Silurana) tropicalis]	Glycine cleavage H-protein//2-oxoacid dehydrogenases acyltransferase (catalytic domain)
OmS|comp94200_c3	71	76.09	277	--	--
OmS|comp94597_c0	4199.58	76.09	4101	--	Putative Fe-S cluster
OmS|comp94365_c0	6254.18	76.05	5394	polymerase I and transcript release factor [Xenopus (Silurana) tropicalis] >gi|49903491|gb|AAH76925.1| MGC89141 protein [Xenopus (Silurana) tropicalis]	Ligand-gated ion channel//Nucleolar RNA-binding protein, Nop10p family
OmS|comp70367_c0	1469.61	76.02	1435	phosphoribosylaminoimidazole carboxylase, phosphoribosylaminoribosylaminoimidazole succinocarboxamide synthetase [Xenopus laevis] >gi|27371295|gb|AAH41276.1| Paics-prov protein [Xenopus laevis]	AIR carboxylase
OmS|comp69087_c0	461	76	674	mitochondrial ribosomal protein S36 [Xenopus laevis] >gi|123959676|gb|AAI28950.1| LOC100037103 protein [Xenopus laevis]	--
OmS|comp93221_c2	317.01	75.96	481	--	--
OmS|comp42732_c0	1711.89	75.91	1653	thioredoxin domain containing 4 (endoplasmic reticulum) [Xenopus (Silurana) tropicalis]	Thioredoxin//Calsequestrin
OmS|comp96003_c0	289	75.89	458	--	--
OmS|comp93612_c1	690.93	75.8	2186	PREDICTED: 28S ribosomal protein S27, mitochondrial-like [Xenopus (Silurana) tropicalis]	Sarcoglycan alpha/epsilon
OmS|comp92485_c0	939.01	75.58	1862	polyadenylate-binding protein-interacting protein 1 [Xenopus laevis] >gi|82176781|sp|Q7ZYB4.1|PAIP1_XENLA RecName: Full=Polyadenylate-binding protein-interacting protein 1; Short=PABP-interacting protein 1; Short=PAIP-1; Short=Paip1 protein; Short=Poly(A)-binding protein-interacting protein 1; AltName: Full=XlPaip1 >gi|27882007|gb|AAH43861.1| Paip1-pending-prov protein [Xenopus laevis] >gi|114107…	MIF4G domain//Ribosomal protein L20
OmS|comp92689_c0	2697	75.49	2787	syndecan binding protein (syntenin) [Xenopus (Silurana) tropicalis] >gi|49899729|gb|AAH76670.1| syndecan binding protein (syntenin) [Xenopus (Silurana) tropicalis]	PDZ domain//PDZ domain (Also known as DHR or GLGF)
OmS|comp99082_c0	80	75.46	285	--	--
OmS|comp69809_c0	310	75.44	544	COX assembly mitochondrial protein 2 homolog [Xenopus (Silurana) tropicalis] >gi|123892247|sp|Q28BU7.1|COXM2_XENTR RecName: Full=COX assembly mitochondrial protein 2 homolog >gi|89272486|emb|CAJ82475.1| novel protein [Xenopus (Silurana) tropicalis] >gi|112418590|gb|AAI22068.1| Uncharacterized protein C16orf61 homolog [Xenopus (Silurana) tropicalis] >gi|161612132|gb|AAI55540.1| Uncharacterized pro…	--
OmS|comp70259_c0	276	75.31	449	FAM32A [Rana catesbeiana]	Strabismus protein
OmS|comp36429_c0	7	75.26	214	--	--
OmS|comp54902_c0	7	75.26	214	--	--
OmS|comp93744_c0	907.93	75.15	1495	--	--
OmS|comp94544_c3	1345	75.14	2580	ABLIM1 protein [Bos taurus]	Villin headpiece domain
OmS|comp73420_c0	1165.83	75.13	1195	mCG1038069 [Mus musculus]	RWD domain//UEV domain//Ubiquitin-conjugating enzyme
OmS|comp74582_c0	1614	75.04	1572	golgin A7 [Xenopus laevis] >gi|49117111|gb|AAH72742.1| MGC79092 protein [Xenopus laevis]	Conserved hypothetical protein 698
OmS|comp75777_c0	1064.09	74.94	1112	mitochondrial import inner membrane translocase subunit Tim23 [Xenopus (Silurana) tropicalis] >gi|82180441|sp|Q5XH94.1|TIM23_XENTR RecName: Full=Mitochondrial import inner membrane translocase subunit Tim23 >gi|54037947|gb|AAH84178.1| translocase of inner mitochondrial membrane 23 homolog (yeast) [Xenopus (Silurana) tropicalis]	--
OmS|comp89489_c0	1244.13	74.88	1264	PREDICTED: claudin-8-like [Xenopus (Silurana) tropicalis]	PMP-22/EMP/MP20/Claudin tight junction//PMP-22/EMP/MP20/Claudin family
OmS|comp90607_c0	489.51	74.84	630	--	--
OmS|comp83109_c0	566	74.73	695	Chain A, Bullfrog Red Cell L Ferritin TartrateMGPH 5.5 >gi|157833650|pdb|1RCE|A Chain A, Bullfrog Red Cell L Ferritin SulfateMNPH 6.3	Ferritin-like domain//Rubrerythrin//Glucocorticoid receptor
OmS|comp92824_c0	557.83	74.57	1902	caspase 9, apoptosis-related cysteine peptidase [Xenopus laevis] >gi|7619908|dbj|BAA94750.1| caspase-9 [Xenopus laevis]	Caspase domain//Caspase recruitment domain
OmS|comp77149_c0	413.99	74.52	568	cytochrome c oxidase assembly factor 5 [Xenopus (Silurana) tropicalis] >gi|123892336|sp|Q28CA1.1|COA5_XENTR RecName: Full=Cytochrome c oxidase assembly factor 5 >gi|89268949|emb|CAJ81515.1| novel protein [Xenopus (Silurana) tropicalis]	--
OmS|comp93199_c1	1805.13	74.46	2593	GC-rich promoter binding protein 1-like 1 [Xenopus (Silurana) tropicalis] >gi|213625486|gb|AAI70710.1| hypothetical protein LOC549266 [Xenopus (Silurana) tropicalis] >gi|213627091|gb|AAI70712.1| hypothetical protein LOC549266 [Xenopus (Silurana) tropicalis]	Tetratricopeptide repeat//Methyl-CpG binding domain//Protein of unknown function (DUF3628)//Vascular protein family Vasculin-like 1
OmS|comp84735_c0	1120.88	74.36	1167	ER lumen protein retaining receptor 1 [Xenopus (Silurana) tropicalis] >gi|82197364|sp|Q5XHA2.1|ERD21_XENTR RecName: Full=ER lumen protein retaining receptor 1; AltName: Full=KDEL endoplasmic reticulum protein retention receptor 1; Short=KDEL receptor 1 >gi|54037939|gb|AAH84170.1| hypothetical LOC496456 [Xenopus (Silurana) tropicalis]	ER lumen protein retaining receptor
OmS|comp41169_c0	488	74.25	632	39S ribosomal protein L41-A, mitochondrial precursor [Xenopus laevis] >gi|82183610|sp|Q6DJI4.1|RM41A_XENLA RecName: Full=39S ribosomal protein L41-A, mitochondrial; Short=L41mt-A; Short=MRP-L41-A; Flags: Precursor >gi|49670436|gb|AAH75195.1| Mrpl41-prov protein [Xenopus laevis]	--
OmS|comp87249_c0	19	74.23	492	--	--
OmS|comp54437_c0	6	74.21	212	--	--
OmS|comp86462_c0	1848.86	74.14	1796	Flj20436 protein [Xenopus laevis]	CCCH zinc finger in TRM13 protein
OmS|comp86587_c0	320	74.14	490	PREDICTED: dolichol-phosphate mannosyltransferase subunit 3-like [Oreochromis niloticus]	--
OmS|comp92260_c0	2889.95	74.12	2672	serine peptidase inhibitor, Kunitz type, 2 precursor [Xenopus (Silurana) tropicalis] >gi|89273870|emb|CAJ82013.1| novel protein similar to spint2 (serine protease inhibitor, Kunitz type, 2 [Xenopus (Silurana) tropicalis] >gi|114108039|gb|AAI23084.1| novel protein similar to spint2 (serine protease inhibitor, Kunitz type, 2 [Xenopus (Silurana) tropicalis]	Kunitz/Bovine pancreatic trypsin inhibitor domain
OmS|comp95594_c0	813	74.08	909	Dr1-associated corepressor [Rana catesbeiana]	Transcription initiation factor TFIID component TAF4 family//Histone-like transcription factor (CBF/NF-Y) and archaeal histone//Core histone H2A/H2B/H3/H4//Secretin N-terminal domain
OmS|comp69625_c1	1348.98	74.04	1365	uncharacterized protein LOC398876 [Xenopus laevis] >gi|38014741|gb|AAH60460.1| MGC68580 protein [Xenopus laevis]	PX domain
OmS|comp93362_c2	1250.34	73.94	2903	PREDICTED: protein transport protein Sec24D-like [Xenopus (Silurana) tropicalis]	Sec23/Sec24 trunk domain//Sec23/Sec24 helical domain//Sec23/Sec24 zinc finger
OmS|comp85286_c1	414.78	73.91	614	--	--
OmS|comp83990_c0	535.8	73.84	675	39S ribosomal protein L30, mitochondrial precursor [Rana catesbeiana]	--
OmS|comp92808_c0	1369.51	73.81	1386	PREDICTED: class II histocompatibility antigen, M alpha chain-like [Xenopus (Silurana) tropicalis]	Class II histocompatibility antigen, alpha domain
OmS|comp92970_c0	2007	73.45	2090	lysyl-tRNA synthetase [Xenopus laevis] >gi|28302358|gb|AAH46578.1| Kars-prov protein [Xenopus laevis]	tRNA synthetases class II core domain (F)//OB-fold nucleic acid binding domain//tRNA synthetases class II (D, K and N)
OmS|comp87345_c3	264	73.3	460	--	--
OmS|comp94243_c0	3957.55	73.27	6431	PREDICTED: UPF0452 protein C7orf41 homolog [Ornithorhynchus anatinus]	--
OmS|comp94661_c1	12.04	73.18	223	--	--
OmS|comp44424_c0	20	73.15	233	--	--
OmS|comp91515_c0	1653.1	73.13	1641	DNA damage-inducible transcript 4 protein [Xenopus (Silurana) tropicalis] >gi|82186373|sp|Q6P4J6.1|DDIT4_XENTR RecName: Full=DNA damage-inducible transcript 4 protein; AltName: Full=Protein regulated in development and DNA damage response 1; Short=REDD-1 >gi|38649184|gb|AAH63371.1| DNA-damage-inducible transcript 4 [Xenopus (Silurana) tropicalis]	RTP801 C-terminal region
OmS|comp93045_c1	513.02	73.12	3788	PREDICTED: BAG family molecular chaperone regulator 1-like [Meleagris gallopavo]	Syntaxin 6, N-terminal//Syntaxin//Nucleopolyhedrovirus P10 protein//Laminin Domain II//V-type ATPase 116kDa subunit family//Mediator complex protein//BAG domain//Baculovirus polyhedron envelope protein, PEP, C terminus//Spectrin repeat//Ubiquitin family//Domain of unknown function (DUF1944)
OmS|comp94268_c0	1814.98	73.08	5019	PREDICTED: epithelial chloride channel protein [Xenopus (Silurana) tropicalis]	Chlamydia polymorphic membrane protein middle domain//Erythronolide synthase docking//MG2 domain
OmS|comp95730_c0	514	73.08	661	uncharacterized protein LOC495936 [Xenopus laevis] >gi|56269096|gb|AAH87298.1| LOC495936 protein [Xenopus laevis]	--
OmS|comp89725_c0	2391	72.95	2281	serine/threonine-protein kinase Sgk1-A [Xenopus laevis] >gi|82236554|sp|Q6GPN6.1|SGK1A_XENLA RecName: Full=Serine/threonine-protein kinase Sgk1-A; AltName: Full=Serum/glucocorticoid-regulated kinase 1-A >gi|49116933|gb|AAH73077.1| Sgk protein [Xenopus laevis]	Lipopolysaccharide kinase (Kdo/WaaP) family//PX domain//Protein kinase domain//Protein tyrosine kinase//Protein kinase C terminal domain
OmS|comp94123_c0	927.39	72.83	1488	ankyrin repeat domain 22 [Xenopus (Silurana) tropicalis] >gi|159155352|gb|AAI54949.1| LOC100127758 protein [Xenopus (Silurana) tropicalis]	Ankyrin repeat//Ankyrin repeat
OmS|comp92886_c0	441.96	72.8	1142	--	--
OmS|comp43541_c0	542.04	72.79	687	PREDICTED: hypothetical protein LOC100566518 [Anolis carolinensis]	--
OmS|comp70941_c0	498	72.78	649	protein cornichon homolog 4 [Xenopus (Silurana) tropicalis] >gi|62900356|sp|Q6P3N5.1|CNIH4_XENTR RecName: Full=Protein cornichon homolog 4 >gi|39795468|gb|AAH63923.1| cornichon homolog 4 (Drosophila) [Xenopus (Silurana) tropicalis]	Cornichon protein
OmS|comp77294_c0	2024	72.73	2104	uncharacterized protein LOC398814 [Xenopus laevis] >gi|37747787|gb|AAH60013.1| MGC68615 protein [Xenopus laevis]	UTP--glucose-1-phosphate uridylyltransferase
OmS|comp36856_c1	10	72.65	220	BRCA1 associated protein [Xenopus laevis] >gi|38014686|gb|AAH60490.1| MGC68778 protein [Xenopus laevis]	--
OmS|comp86472_c0	435.97	72.65	596	QIL1 [Rana catesbeiana]	--
OmS|comp86430_c0	1547.43	72.64	1559	G patch domain and KOW motifs-containing protein [Xenopus laevis] >gi|82185478|sp|Q6NU07.1|GPKOW_XENLA RecName: Full=G patch domain and KOW motifs-containing protein >gi|46250332|gb|AAH68795.1| MGC81356 protein [Xenopus laevis]	G-patch domain//RNA polymerase II elongation factor ELL
OmS|comp86506_c0	1067.87	72.59	1148	uncharacterized protein LOC414697 [Xenopus laevis] >gi|46329743|gb|AAH68875.1| MGC82310 protein [Xenopus laevis]	--
OmS|comp76899_c0	656	72.48	788	39S ribosomal protein L47, mitochondrial [Xenopus (Silurana) tropicalis]	Mitochondrial 39-S ribosomal protein L47 (MRP-L47)
OmS|comp95656_c0	757	72.44	876	PREDICTED: transmembrane protein 14A-like [Xenopus (Silurana) tropicalis]	Transmembrane proteins 14C
OmS|comp91966_c0	1007.8	72.37	1099	--	--
OmS|comp74376_c0	895.02	72.34	997	goose-type lysozyme [Lates calcarifer]	--
OmS|comp41242_c0	475	72.27	632	ubiquitin-like protein 4A [Xenopus (Silurana) tropicalis] >gi|317412163|sp|A4QND0.1|UBL4A_XENTR RecName: Full=Ubiquitin-like protein 4A >gi|140833020|gb|AAI35439.1| LOC100125140 protein [Xenopus (Silurana) tropicalis]	Ubiquitin family
OmS|comp94250_c1	1250.18	72.21	2961	PREDICTED: acetyl-coenzyme A synthetase, cytoplasmic-like, partial [Xenopus (Silurana) tropicalis]	AMP-binding enzyme
OmS|comp76880_c0	660	72.16	794	secreted Ly-6/uPAR-related protein 1 precursor [Mus musculus] >gi|14916717|sp|Q9Z0K7.1|SLUR1_MOUSE RecName: Full=Secreted Ly-6/uPAR-related protein 1; Short=SLURP-1; AltName: Full=ARS component B; Flags: Precursor >gi|4218459|emb|CAA10646.1| ARS component B precursor [Mus musculus] >gi|12834854|dbj|BAB23068.1| unnamed protein product [Mus musculus] >gi|26325056|dbj|BAC26282.1| unnamed protein pro…	--
OmS|comp77141_c0	1539	72.14	1561	--	--
OmS|comp94031_c0	3473.06	72.14	3248	beta-catenin [Xenopus (Silurana) tropicalis] >gi|89266683|emb|CAJ81980.1| catenin (cadherin associated protein), beta 1, 88kDa [Xenopus (Silurana) tropicalis] >gi|134025439|gb|AAI35470.1| catenin (cadherin-associated protein), beta 1, 88kDa [Xenopus (Silurana) tropicalis]	Proteasome non-ATPase 26S subunit//HEAT repeat//Armadillo/beta-catenin-like repeat//Adaptin N terminal region
OmS|comp92932_c0	3132.55	72.09	2953	transmembrane BAX inhibitor motif containing 4 [Xenopus laevis] >gi|58701947|gb|AAH90219.1| MGC85171 protein [Xenopus laevis]	--
OmS|comp80141_c0	11	72.07	325	--	--
OmS|comp277409_c0	3	72.02	203	--	--
OmS|comp43827_c0	716.01	72.02	844	RWD domain-containing protein 4A [Rana catesbeiana]	Shikimate dehydrogenase substrate binding domain//RWD domain
OmS|comp49184_c0	3	72.02	203	--	--
OmS|comp53027_c0	3	72.02	203	--	--
OmS|comp59385_c0	3	72.02	203	--	--
OmS|comp63521_c0	3	72.02	203	--	--
OmS|comp73202_c0	3	72.02	203	--	--
OmS|comp88290_c0	3862.45	71.99	3595	eIF4G-related protein NAT1 [Xenopus laevis] >gi|57157217|dbj|BAD83638.1| eIF4G-related protein NAT1 [Xenopus laevis]	eIF4-gamma/eIF5/eIF2-epsilon//MIF4G domain
OmS|comp90995_c0	181	71.98	1000	PREDICTED: interferon gamma receptor 2-like [Xenopus (Silurana) tropicalis]	H-type lectin domain//Fibronectin type III domain
OmS|comp84176_c0	210	71.96	402	--	--
OmS|comp93271_c0	818.94	71.96	1095	uncharacterized protein LOC414510 [Xenopus laevis] >gi|46250149|gb|AAH68872.1| MGC82297 protein [Xenopus laevis]	--
OmS|comp88304_c1	892	71.9	1034	uncharacterized protein LOC733778 precursor [Xenopus (Silurana) tropicalis] >gi|89268991|emb|CAJ81482.1| novel protein [Xenopus (Silurana) tropicalis]	--
OmS|comp88206_c1	1953.67	71.83	1930	--	--
OmS|comp94545_c0	297	71.82	1348	--	--
OmS|comp92443_c2	210.05	71.71	572	--	--
OmS|comp92912_c0	737.99	71.63	3301	--	--
OmS|comp69973_c0	202	71.55	396	PREDICTED: myosin heavy chain, skeletal muscle, adult-like, partial [Meleagris gallopavo]	Intermediate filament protein//Leucine-rich repeats of kinetochore protein Cenp-F/LEK1//Ydr279p protein family (RNase H2 complex component)//Growth-arrest specific micro-tubule binding//Bacillus haemolytic enterotoxin (HBL)//Laminin Domain II//Myosin tail//Cdc37 N terminal kinase binding//Transmembrane protein//Centrosome localisation domain of Cep57//Autophagy protein Apg6//V-type ATPase 116kDa …
OmS|comp71878_c1	1296	71.52	1500	dnaJ homolog subfamily B member 6-B [Xenopus laevis] >gi|82180346|sp|Q5XGU5.1|DNJ6B_XENLA RecName: Full=DnaJ homolog subfamily B member 6-B >gi|54038683|gb|AAH84334.1| LOC495138 protein [Xenopus laevis]	RhoGAP domain
OmS|comp82930_c0	1809.68	71.51	1811	Ubiquitin-conjugating enzyme E2 A [Anoplopoma fimbria]	Ubiquitin-conjugating enzyme//UEV domain//SOCS box//RWD domain
OmS|comp68121_c0	1957	71.5	2034	voltage-dependent anion channel 1 [Xenopus (Silurana) tropicalis] >gi|89272952|emb|CAJ83146.1| voltage-dependent anion channel 1 [Xenopus (Silurana) tropicalis] >gi|119850675|gb|AAI27349.1| voltage-dependent anion channel 1 [Xenopus (Silurana) tropicalis]	COMC family//Eukaryotic porin
OmS|comp137546_c0	5	71.41	210	--	--
OmS|comp280810_c0	5	71.41	210	--	--
OmS|comp305912_c0	5	71.41	210	--	--
OmS|comp356924_c0	5	71.41	210	--	--
OmS|comp76354_c0	5	71.41	210	--	--
OmS|comp79170_c0	5	71.41	210	--	--
OmS|comp83772_c0	5	71.41	210	--	Prepro-orexin
OmS|comp77284_c0	906	71.4	1072	PREDICTED: protein-L-isoaspartate(D-aspartate) O-methyltransferase-like [Ornithorhynchus anatinus]	Ribosomal protein L11 methyltransferase (PrmA)//Protein-L-isoaspartate(D-aspartate) O-methyltransferase (PCMT)//Methyltransferase small domain//ubiE/COQ5 methyltransferase family//Ribosomal RNA adenine dimethylase//FtsJ-like methyltransferase//tRNA methyltransferase complex GCD14 subunit//Methyltransferase domain
OmS|comp76420_c0	421	71.35	627	mitochondrial ribosomal protein L36-like protein [Epinephelus bruneus]	Ribosomal protein L36//Crustacean CHH/MIH/GIH neurohormone family
OmS|comp93610_c1	2679.93	71.28	3229	Epithelial membrane protein 2 [Rana catesbeiana]	ER lumen protein retaining receptor//PMP-22/EMP/MP20/Claudin tight junction//PMP-22/EMP/MP20/Claudin family
OmS|comp241261_c0	4	71.25	207	--	--
OmS|comp337329_c0	4	71.25	207	--	--
OmS|comp45483_c0	4	71.25	207	--	--
OmS|comp57776_c0	4	71.25	207	--	--
OmS|comp59614_c0	4	71.25	207	PREDICTED: coiled-coil domain-containing protein 152-like [Monodelphis domestica]	Viral A-type inclusion protein repeat//TSC-22/dip/bun family
OmS|comp61863_c0	4	71.25	207	--	--
OmS|comp67395_c0	4	71.25	207	--	--
OmS|comp86255_c0	1015.03	71.16	1435	protein tyrosine phosphatase, non-receptor type 18 (brain-derived) [Xenopus laevis] >gi|169642721|gb|AAI60756.1| LOC100158317 protein [Xenopus laevis]	Dual specificity phosphatase, catalytic domain//Protein-tyrosine phosphatase
OmS|comp94551_c0	201	71.13	1023	MGC82416 protein [Xenopus laevis]	SPRY domain//UV radiation resistance protein and autophagy-related subunit 14//ATP synthase B/B' CF(0)//ATP synthase subunit H//Exonuclease VII, large subunit
OmS|comp94922_c0	555.82	71.12	1005	transposase-like [Salmo salar] >gi|198285541|gb|ACH85309.1| transposase-like [Salmo salar]	--
OmS|comp94467_c1	590.07	71.09	1199	--	--
OmS|comp43379_c0	1029.47	71.07	1130	ornithine decarboxylase antizyme 2 [Xenopus (Silurana) tropicalis]	Ornithine decarboxylase antizyme
OmS|comp91868_c1	1083.97	71.06	1786	uncharacterized protein LOC379593 [Xenopus laevis] >gi|34784811|gb|AAH56657.1| MGC68573 protein [Xenopus laevis]	Cytochrome c oxidase subunit IV
OmS|comp94515_c1	1593.25	71.03	1630	connectin/titin [Gallus gallus]	Alphaherpesvirus glycoprotein E
OmS|comp86480_c0	2211.31	70.98	2179	Lcp1-prov protein [Xenopus laevis]	EF hand//Secreted protein acidic and rich in cysteine Ca binding region//Calponin homology (CH) domain//EF-hand domain//EF-hand domain pair//EF hand
OmS|comp91576_c0	2285	70.96	2245	PREDICTED: pulmonary surfactant-associated protein C-like [Anolis carolinensis]	Microsomal signal peptidase 25 kDa subunit (SPC25)//VirB8 protein
OmS|comp93575_c0	2037.18	70.92	2026	PREDICTED: dimethylaniline monooxygenase [N-oxide-forming] 5-like [Anolis carolinensis]	Flavin-binding monooxygenase-like//Tyrosine hydroxylase N terminal//L-fucokinase//FAD dependent oxidoreductase//Pyridine nucleotide-disulphide oxidoreductase//Pyridine nucleotide-disulphide oxidoreductase
OmS|comp86241_c0	1280.03	70.87	1355	selenoprotein T precursor [Xenopus (Silurana) tropicalis] >gi|172046161|sp|Q6PBD1.3|SELT_XENTR RecName: Full=Selenoprotein T; Short=SelT; Flags: Precursor	Rdx family
OmS|comp92805_c0	2692	70.84	2610	MGC147163 protein [Xenopus (Silurana) tropicalis]	Glucose inhibited division protein A//Pyridine nucleotide-disulphide oxidoreductase, dimerisation domain//NADH dehydrogenase transmembrane subunit//FAD dependent oxidoreductase//Pyridine nucleotide-disulphide oxidoreductase//ATP:dephospho-CoA triphosphoribosyl transferase//Glutaredoxin//Pyridine nucleotide-disulphide oxidoreductase
OmS|comp86518_c0	1020	70.8	1125	NmrA-like family domain containing 1 [Xenopus (Silurana) tropicalis]	Saccharopine dehydrogenase//NAD dependent epimerase/dehydratase family//short chain dehydrogenase//Semialdehyde dehydrogenase, NAD binding domain//3-beta hydroxysteroid dehydrogenase/isomerase family//TrkA-N domain//BPG-independent PGAM N-terminus (iPGM_N)//Dihydrodipicolinate reductase, N-terminus
OmS|comp76442_c0	2411.9	70.7	2395	Unknown (protein for IMAGE:7574372) [Xenopus (Silurana) tropicalis]	RNA recognition motif. (a.k.a. RRM, RBD, or RNP domain)
OmS|comp94701_c0	2149.62	70.69	3568	uncharacterized protein LOC379553 [Xenopus laevis] >gi|33416810|gb|AAH56042.1| MGC68999 protein [Xenopus laevis]	PDZ domain//PDZ domain (Also known as DHR or GLGF)
OmS|comp90583_c0	1071.37	70.62	2164	phytanoyl-CoA hydroxylase-interacting protein-like [Xenopus (Silurana) tropicalis] >gi|123911967|sp|Q0V9U8.1|PHIPL_XENTR RecName: Full=Phytanoyl-CoA hydroxylase-interacting protein-like >gi|111305627|gb|AAI21390.1| phytanoyl-CoA hydroxylase interacting protein-like [Xenopus (Silurana) tropicalis]	Fibronectin type III domain
OmS|comp93784_c0	9952.98	70.62	9149	PREDICTED: filamin-A isoform 2 [Ornithorhynchus anatinus]	PapC N-terminal domain//Domain of unknown function DUF11//Calponin homology (CH) domain//emp24/gp25L/p24 family/GOLD
OmS|comp41095_c0	761	70.57	897	ubiquitin-conjugating enzyme E2L 3 [Xenopus laevis] >gi|67678239|gb|AAH97603.1| LOC446231 protein [Xenopus laevis] >gi|83318340|gb|AAI08748.1| LOC446231 protein [Xenopus laevis]	Ubiquitin-conjugating enzyme//UEV domain//RWD domain
OmS|comp91277_c0	1218	70.57	1356	Chain C, Crystal Structure Of Fgf1 Complexed With The Ectodomain Of Fgfr1c Exhibiting An Ordered Ligand Specificity-Determining Betac'-Betae Loop >gi|365812941|pdb|3OJV|D Chain D, Crystal Structure Of Fgf1 Complexed With The Ectodomain Of Fgfr1c Exhibiting An Ordered Ligand Specificity-Determining Betac'-Betae Loop	V-type ATPase 116kDa subunit family//Synapsin, N-terminal domain//Syntaxin//B-cell receptor-associated protein 31-like//RNA polymerase II transcription mediator complex subunit 9//Organelle biogenesis, Muted-like protein//Syntaxin 6, N-terminal
OmS|comp74942_c0	1123	70.56	1220	glycerol-3-phosphate dehydrogenase 1 (soluble) [Xenopus laevis] >gi|50418020|gb|AAH77965.1| Gpd1 protein [Xenopus laevis] >gi|111185521|gb|AAH43631.2| Gpd1 protein [Xenopus laevis]	NAD-dependent glycerol-3-phosphate dehydrogenase N-terminus//NAD-dependent glycerol-3-phosphate dehydrogenase C-terminus
OmS|comp74102_c0	1699.05	70.55	1734	RecName: Full=Sodium/potassium-transporting ATPase subunit beta-3; AltName: Full=Sodium/potassium-dependent ATPase beta-3 subunit >gi|62496|emb|CAA77843.1| Na,K-ATPase beta-3 subunit [Rhinella marina] >gi|62498|emb|CAA77844.1| Na,K-ATPase beta-3 subunit [Rhinella marina]	Sodium / potassium ATPase beta chain
OmS|comp94805_c0	1026	70.52	1134	ADP-ribosylation factor-like 10B [Xenopus (Silurana) tropicalis] >gi|89269070|emb|CAJ81907.1| ADP-ribosylation factor-like 10C [Xenopus (Silurana) tropicalis] >gi|161611355|gb|AAI55534.1| arl10b protein [Xenopus (Silurana) tropicalis]	Gtr1/RagA G protein conserved region//Miro-like protein//Elongation factor Tu GTP binding domain//ADP-ribosylation factor family//Dynamin family//G-protein alpha subunit//50S ribosome-binding GTPase//Ras family//Conserved hypothetical ATP binding protein
OmS|comp88855_c0	246.01	70.49	438	tyrosine 3-monooxygenase/tryptophan 5-monooxygenase activation protein, beta polypeptide, isoform CRA_a [Rattus norvegicus]	--
OmS|comp90615_c0	4000.03	70.42	3793	decorin precursor [Xenopus (Silurana) tropicalis] >gi|134024012|gb|AAI35959.1| dcn protein [Xenopus (Silurana) tropicalis]	Leucine Rich Repeat
OmS|comp93551_c0	4133.19	70.42	3912	ErbB3-binding protein 1 [Xenopus (Silurana) tropicalis] >gi|51513363|gb|AAH80337.1| MGC79578 protein [Xenopus (Silurana) tropicalis]	--
OmS|comp42320_c0	1031.02	70.4	1140	polyadenylate-binding protein 2 [Xenopus (Silurana) tropicalis] >gi|82237242|sp|Q6NVP7.1|PABP2_XENTR RecName: Full=Polyadenylate-binding protein 2; Short=PABP-2; Short=Poly(A)-binding protein 2; AltName: Full=Nuclear poly(A)-binding protein 1; AltName: Full=Poly(A)-binding protein II; Short=PABII; AltName: Full=Polyadenylate-binding nuclear protein 1 >gi|45708904|gb|AAH67958.1| poly(A) binding pr…	RNA recognition motif. (a.k.a. RRM, RBD, or RNP domain)
OmS|comp86971_c0	1525	70.28	1584	ribonucleotide reductase m2 polypeptide [Xenopus (Silurana) tropicalis] >gi|89269815|emb|CAJ81580.1| ribonucleotide reductase m2 polypeptide [Xenopus (Silurana) tropicalis]	Ribonucleotide reductase, small chain
OmS|comp91909_c0	2576.72	70.13	3708	PREDICTED: ankyrin-1 [Cricetulus griseus]	Death domain
OmS|comp94699_c0	2425.36	70.11	2470	--	Arginine N-succinyltransferase beta subunit
OmS|comp83304_c0	259	70.06	451	--	--
OmS|comp72431_c0	1467.58	70.04	1537	proteasome (prosome, macropain) 26S subunit, ATPase, 5 [Xenopus (Silurana) tropicalis] >gi|39850038|gb|AAH64153.1| hypothetical protein MGC75584 [Xenopus (Silurana) tropicalis]	Zeta toxin//Hr1 repeat//RNA helicase//Septum formation initiator//AAA domain (Cdc48 subfamily)//Laminin Domain II//IstB-like ATP binding protein//PhoH-like protein//Core histone H2A/H2B/H3/H4//Parvovirus non-structural protein NS1//ATPase family associated with various cellular activities (AAA)//Holliday junction DNA helicase ruvB N-terminus//AAA domain (dynein-related subfamily)//TIP49 C-terminu…
OmS|comp87097_c0	815.4	70.04	951	PREDICTED: hypothetical protein LOC100498222 [Xenopus (Silurana) tropicalis]	--
OmS|comp85944_c0	2692.86	70.01	2639	transmembrane 9 superfamily member 2 precursor [Xenopus laevis] >gi|54648231|gb|AAH85025.1| LOC495462 protein [Xenopus laevis]	Endomembrane protein 70
OmS|comp93556_c0	63	70	368	--	--
OmS|comp88238_c0	897.03	69.99	1025	THO complex subunit 4 [Xenopus (Silurana) tropicalis] >gi|123915952|sp|Q28FB9.1|THOC4_XENTR RecName: Full=THO complex subunit 4; Short=Tho4; AltName: Full=Aly/REF export factor >gi|89269092|emb|CAJ81934.1| THO complex 4 [Xenopus (Silurana) tropicalis] >gi|138519928|gb|AAI35843.1| hypothetical protein LOC549781 [Xenopus (Silurana) tropicalis]	RNA recognition motif. (a.k.a. RRM, RBD, or RNP domain)
OmS|comp91531_c0	816	69.98	2064	uncharacterized protein LOC734669 [Xenopus laevis] >gi|71051384|gb|AAH99252.1| MGC116437 protein [Xenopus laevis]	Eukaryotic initiation factor 4E//Spermine/spermidine synthase//CDC45-like protein//Acyltransferase family
OmS|comp72736_c0	985	69.92	1105	--	--
OmS|comp68515_c0	386	69.88	566	LSM domain-containing protein 1-A [Xenopus laevis] >gi|82184579|sp|Q6GQ67.1|LMD1A_XENLA RecName: Full=LSM domain-containing protein 1-A >gi|49115058|gb|AAH72881.1| MGC80306 protein [Xenopus laevis]	--
OmS|comp93314_c7	910.97	69.86	1039	PREDICTED: heterogeneous nuclear ribonucleoprotein A0-like [Meleagris gallopavo]	RNA recognition motif. (a.k.a. RRM, RBD, or RNP domain)
OmS|comp88646_c0	1235.01	69.82	1394	PREDICTED: eukaryotic translation initiation factor 3 subunit A-like [Xenopus (Silurana) tropicalis]	--
OmS|comp82956_c0	1473	69.77	1547	protein kinase, cAMP-dependent, regulatory, type I,beta [Xenopus laevis] >gi|49523206|gb|AAH75186.1| MGC82149 protein [Xenopus laevis]	Transglycosylase associated protein
OmS|comp93986_c0	3151.53	69.77	4048	solute carrier family 3 (activators of dibasic and neutral amino acid transport), member 2 [Xenopus laevis] >gi|27769157|gb|AAH42294.1| MGC53951 protein [Xenopus laevis]	Translocon-associated protein beta (TRAPB)//Glycosyl hydrolase family 70//Alpha amylase, catalytic domain//Alpha amylase, C-terminal all-beta domain
OmS|comp84863_c0	20	69.73	338	--	--
OmS|comp93249_c0	703.25	69.63	1508	replication termination factor 2 domain containing 1 [Xenopus laevis] >gi|32484231|gb|AAH54212.1| MGC64388 protein [Xenopus laevis]	Glycosyl hydrolase family 48
OmS|comp92746_c2	798.01	69.62	1432	LOC496142 protein, partial [Xenopus laevis]	PetN
OmS|comp136517_c0	9	69.57	219	--	--
OmS|comp93398_c0	2090.05	69.5	2111	cathepsin A precursor [Xenopus (Silurana) tropicalis] >gi|89268942|emb|CAJ81901.1| protective protein for beta-galactosidase (galactosialidosis) [Xenopus (Silurana) tropicalis]	Serine carboxypeptidase
OmS|comp75118_c0	1021	69.49	1143	RecName: Full=Acyl-CoA-binding domain-containing protein 6 >gi|51703412|gb|AAH80953.1| MGC79661 protein [Xenopus (Silurana) tropicalis]	Acyl CoA binding protein//Ankyrin repeat//Ankyrin repeat
OmS|comp94026_c3	2010.93	69.45	2515	biogenesis of lysosomal organelles complex-1, subunit 6, pallidin [Xenopus laevis] >gi|58399478|gb|AAH89244.1| MGC84864 protein [Xenopus laevis]	--
OmS|comp94833_c1	1270.15	69.37	3188	--	--
OmS|comp94122_c1	693	69.36	1175	ATP synthase subunit s, mitochondrial precursor [Rana catesbeiana]	Receptor L domain//Sirohaem synthase dimerisation region
OmS|comp94918_c4	193.63	69.35	648	PREDICTED: ATP-binding cassette sub-family A member 8-like [Xenopus (Silurana) tropicalis]	--
OmS|comp94109_c0	1619.25	69.07	2173	PREDICTED: UHRF1-binding protein 1-like [Anolis carolinensis]	--
OmS|comp94776_c3	1304.65	69.07	2219	--	Molybdopterin oxidoreductase Fe4S4 domain
OmS|comp82975_c0	3183.3	69.02	3121	PREDICTED: glycogen phosphorylase, liver form [Xenopus (Silurana) tropicalis]	Carbohydrate phosphorylase
OmS|comp94532_c1	819	69	1591	mitochondrial ribosomal protein S21 [Xenopus (Silurana) tropicalis] >gi|89266977|emb|CAJ82180.1| mitochondrial ribosomal protein S21 [Xenopus (Silurana) tropicalis] >gi|163916426|gb|AAI57197.1| mitochondrial ribosomal protein S21 [Xenopus (Silurana) tropicalis]	Ribosomal protein S21
OmS|comp86498_c0	516.91	68.96	704	ubiquitin-like protein 5 [Xenopus laevis] >gi|57870140|gb|AAH89084.1| Ubl5 protein [Xenopus laevis]	Ubiquitin family
OmS|comp71264_c2	29	68.93	244	hypothetical protein PANDA_000749 [Ailuropoda melanoleuca]	Rotavirus RNA-binding Protein 53 (NS53)//Calcineurin-like phosphoesterase
OmS|comp96035_c0	374	68.89	560	myosin heavy chain, partial [Rana catesbeiana]	Baculovirus polyhedron envelope protein, PEP, C terminus//GLE1-like protein//Methyl-accepting chemotaxis protein (MCP) signalling domain//TPR/MLP1/MLP2-like protein//Fibrinogen alpha/beta chain family//Homeobox associated leucine zipper//Bacillus haemolytic enterotoxin (HBL)//Myosin tail//TMPIT-like protein//Laminin Domain I//Intermediate filament protein//Somatotropin hormone family//Fusaric aci…
OmS|comp76418_c0	807.94	68.84	957	HOP homeobox [Xenopus (Silurana) tropicalis] >gi|111305794|gb|AAI21644.1| hopx protein [Xenopus (Silurana) tropicalis]	Colicin immunity protein / pyocin immunity protein//Homeobox domain
OmS|comp83263_c0	1045	68.82	1174	alkaline ceramidase 3 [Xenopus (Silurana) tropicalis] >gi|157423364|gb|AAI53727.1| LOC100127611 protein [Xenopus (Silurana) tropicalis]	Ceramidase
OmS|comp92709_c0	3660.16	68.81	3566	PREDICTED: microfibrillar-associated protein 5 [Gallus gallus]	Microfibril-associated glycoprotein (MAGP)
OmS|comp41162_c0	660.98	68.8	823	UPF0468 protein C16orf80 homolog [Xenopus (Silurana) tropicalis] >gi|147900943|ref|NP_001085578.1| UPF0468 protein C16orf80 homolog [Xenopus laevis] >gi|82183784|sp|Q6GL74.1|CP080_XENTR RecName: Full=UPF0468 protein C16orf80 homolog >gi|82184523|sp|Q6GPY6.1|CP080_XENLA RecName: Full=UPF0468 protein C16orf80 homolog >gi|49115620|gb|AAH72969.1| MGC82513 protein [Xenopus laevis] >gi|49250900|gb|AAH7…	--
OmS|comp90971_c0	1140.03	68.72	1458	Ubiquitin-fold modifier 1 precursor [Rana catesbeiana]	Cysteine dioxygenase type I//Ras association (RalGDS/AF-6) domain
OmS|comp94011_c1	1047.64	68.72	1974	uncharacterized protein LOC394486 [Xenopus (Silurana) tropicalis] >gi|37589988|gb|AAH59753.1| hypothetical protein MGC75760 [Xenopus (Silurana) tropicalis]	Homocysteine S-methyltransferase
OmS|comp93855_c3	4473.21	68.67	5908	adipocyte enhancer-binding protein 1 precursor [Rattus norvegicus] >gi|189027494|sp|A2RUV9.1|AEBP1_RAT RecName: Full=Adipocyte enhancer-binding protein 1; Short=AE-binding protein 1; AltName: Full=Aortic carboxypeptidase-like protein; Flags: Precursor >gi|124481576|gb|AAI33066.1| AE binding protein 1 [Rattus norvegicus]	Bluetongue virus non-structural protein NS2//F5/8 type C domain//Domain of unknown function (DUF3377)//Zinc carboxypeptidase
OmS|comp94547_c0	1101.62	68.65	1749	--	--
OmS|comp93280_c0	1352.1	68.58	1913	troponin I type 1 (skeletal, slow) [Xenopus (Silurana) tropicalis] >gi|38174693|gb|AAH61268.1| troponin I type 1 (skeletal, slow) [Xenopus (Silurana) tropicalis] >gi|89272904|emb|CAJ82906.1| troponin I, skeletal, slow [Xenopus (Silurana) tropicalis]	Troponin//CorA-like Mg2+ transporter protein//Hpt domain
OmS|comp70235_c0	430	68.57	613	PREDICTED: protein lin-52 homolog [Anolis carolinensis]	Retinal tissue protein
OmS|comp85976_c0	2059.99	68.57	2109	PREDICTED: UBX domain-containing protein 4-like [Xenopus (Silurana) tropicalis]	Oxaloacetate decarboxylase, gamma chain//UBX domain
OmS|comp85367_c2	287	68.51	516	--	Helix-turn-helix DNA-binding domain of SPT6
OmS|comp88542_c0	1162.68	68.5	1291	phosphatidylethanolamine binding protein 1 [Xenopus laevis] >gi|49118094|gb|AAH73043.1| MGC82659 protein [Xenopus laevis]	--
OmS|comp95992_c0	650.51	68.5	816	plasminogen receptor (KT) [Bos taurus] >gi|74354529|gb|AAI02122.1| Chromosome 9 open reading frame 46 ortholog [Bos taurus] >gi|296484810|tpg|DAA26925.1| TPA: hypothetical protein LOC512609 [Bos taurus]	--
OmS|comp83060_c0	14	68.41	227	--	--
OmS|comp41471_c0	24	68.4	239	--	--
OmS|comp94549_c0	931	68.38	1806	PREDICTED: l-amino-acid oxidase-like [Xenopus (Silurana) tropicalis]	Pyridine nucleotide-disulphide oxidoreductase//Pyridine nucleotide-disulphide oxidoreductase//FAD dependent oxidoreductase//Lycopene cyclase protein//Flavin containing amine oxidoreductase//Flavin-binding monooxygenase-like//NAD-dependent glycerol-3-phosphate dehydrogenase N-terminus//Glucose inhibited division protein A//Putative NAD(P)-binding//3-hydroxyacyl-CoA dehydrogenase, NAD binding domain
OmS|comp88483_c0	2107.7	68.32	2392	PREDICTED: ras GTPase-activating protein-binding protein 1-like isoform 1 [Monodelphis domestica]	Nuclear transport factor 2 (NTF2) domain//RNA recognition motif. (a.k.a. RRM, RBD, or RNP domain)
OmS|comp80988_c0	5	68.3	234	--	--
OmS|comp93718_c0	698.86	68.3	1287	--	--
OmS|comp93088_c0	1163.28	68.25	1291	glia maturation factor, gamma [Xenopus (Silurana) tropicalis] >gi|60649474|gb|AAH91700.1| gmfg protein [Xenopus (Silurana) tropicalis]	Cofilin/tropomyosin-type actin-binding protein
OmS|comp93710_c0	513	68.16	692	von Hippel-Lindau binding protein 1 [Xenopus (Silurana) tropicalis] >gi|171846369|gb|AAI61613.1| LOC100145749 protein [Xenopus (Silurana) tropicalis]	Prefoldin subunit//Prefoldin subunit
OmS|comp83145_c0	17	68.15	231	--	--
OmS|comp94836_c2	587.81	68.15	1373	--	--
OmS|comp92731_c0	2534	68.14	3428	RecName: Full=RNA-binding protein 5; AltName: Full=RNA-binding motif protein 5 >gi|134023691|gb|AAI35141.1| rbm5 protein [Xenopus (Silurana) tropicalis]	RNA recognition motif. (a.k.a. RRM, RBD, or RNP domain)//RED-like protein N-terminal region//Low-density lipoprotein receptor domain class A//RTX N-terminal domain//Glutamine synthetase type III N terminal//Zn-finger in Ran binding protein and others//G-patch domain//Zinc finger, C2H2 type
OmS|comp94585_c0	1975.74	68.13	5950	reverse transcriptase [Oryzias latipes]	Nucleopolyhedrovirus P10 protein//RNA polymerase II transcription mediator complex subunit 9//Fez1//Reverse transcriptase (RNA-dependent DNA polymerase)//Transmembrane protein//UV radiation resistance protein and autophagy-related subunit 14//Leucine-rich repeats of kinetochore protein Cenp-F/LEK1//Mad3/BUB1 homology region 2//Ubiquitin family//Viral A-type inclusion protein repeat//Reovirus mino…
OmS|comp88276_c0	699	68.03	865	PREDICTED: hypothetical protein LOC100493091 [Xenopus (Silurana) tropicalis]	Golgi 4-transmembrane spanning transporter
OmS|comp72558_c0	1734.48	68.02	1875	protein phosphatase 1, regulatory (inhibitor) subunit 2 [Xenopus (Silurana) tropicalis] >gi|166796688|gb|AAI58952.1| Unknown (protein for MGC:135321) [Xenopus (Silurana) tropicalis]	Protein phosphatase inhibitor 2 (IPP-2)
OmS|comp94896_c1	634.04	68.02	2338	PREDICTED: uncharacterized protein K02A2.6-like [Danio rerio]	Reverse transcriptase (RNA-dependent DNA polymerase)//Zinc knuckle
OmS|comp41148_c0	950.79	67.95	1099	uncharacterized protein LOC414605 [Xenopus laevis] >gi|46249620|gb|AAH68862.1| MGC82243 protein [Xenopus laevis]	Septum formation initiator//Sec34-like family
OmS|comp94847_c0	1390.1	67.94	2860	calpain 2, (m/II) large subunit [Xenopus laevis] >gi|39645067|gb|AAH63733.1| MGC68474 protein [Xenopus laevis]	EF-hand domain pair//EF hand//Calpain family cysteine protease//EF hand//EF-hand domain
OmS|comp89688_c0	1612	67.92	1722	pyruvate dehydrogenase (lipoamide) alpha 1 [Xenopus laevis] >gi|50417951|gb|AAH77220.1| Pdha1-A-prov protein [Xenopus laevis]	1-deoxy-D-xylulose-5-phosphate synthase//Thiamine pyrophosphate enzyme, C-terminal TPP binding domain//Dehydrogenase E1 component
OmS|comp76771_c0	1054.8	67.9	1196	leucine-rich acidic nuclear protein [Pelophylax nigromaculatus]	Leucine Rich Repeat
OmS|comp82962_c0	1114	67.7	1254	ubiquitin carboxyl-terminal esterase L3 (ubiquitin thiolesterase) [Xenopus laevis] >gi|54035222|gb|AAH84116.1| LOC495025 protein [Xenopus laevis]	Ubiquitin carboxyl-terminal hydrolase, family 1
OmS|comp94362_c1	66	67.69	430	LOC495519 protein, partial [Xenopus laevis]	Prefoldin subunit//Autophagy protein Apg6//Fibrinogen alpha/beta chain family//Prominin//Acetyl co-enzyme A carboxylase carboxyltransferase alpha subunit
OmS|comp41132_c0	1306	67.67	1433	Heat shock protein beta-1 [Rana catesbeiana]	Ectatomin
OmS|comp70829_c0	134	67.64	343	--	--
OmS|comp89521_c0	147.94	67.62	356	PREDICTED: putative methyltransferase DDB_G0268948 [Xenopus (Silurana) tropicalis]	--
OmS|comp83130_c0	2733	67.57	2764	solute carrier family 38, member 5 [Xenopus (Silurana) tropicalis] >gi|54037943|gb|AAH84176.1| solute carrier family 38, member 3 [Xenopus (Silurana) tropicalis]	--
OmS|comp77314_c0	358	67.53	552	UPF0729 protein C18orf32 homolog [Xenopus (Silurana) tropicalis] >gi|123893342|sp|Q28I13.1|CR032_XENTR RecName: Full=UPF0729 protein C18orf32 homolog >gi|89272103|emb|CAJ81349.1| novel protein [Xenopus (Silurana) tropicalis]	--
OmS|comp41130_c0	242.98	67.47	445	PREDICTED: uncharacterized protein C1orf31 homolog [Anolis carolinensis]	Cytochrome oxidase c subunit VIb
OmS|comp92137_c1	283.71	67.47	483	Vitelline membrane outer layer protein 1 homolog precursor [Rana catesbeiana]	Vitelline membrane outer layer protein I (VOMI)
OmS|comp94881_c0	4127.29	67.45	6454	PREDICTED: cytoplasmic dynein 1 heavy chain 1 isoform 2 [Xenopus (Silurana) tropicalis]	Zeta toxin//CUT domain//Autophagy protein Apg6//Type II/IV secretion system protein//FtsK/SpoIIIE family//ATPase family associated with various cellular activities (AAA)//Ezrin/radixin/moesin family//ABC transporter//Magnesium chelatase, subunit ChlI//AAA domain (dynein-related subfamily)//IstB-like ATP binding protein//Myosin tail
OmS|comp41433_c0	494.99	67.34	681	Transcription elongation factor 1 homolog [Rana catesbeiana]	Sir2 family
OmS|comp85198_c2	55.96	67.32	608	--	--
OmS|comp70251_c0	338	67.25	572	PREDICTED: protein dpy-30 homolog isoform 1 [Cricetulus griseus] >gi|354480691|ref|XP_003502538.1| PREDICTED: protein dpy-30 homolog isoform 2 [Cricetulus griseus] >gi|344246604|gb|EGW02708.1| Protein dpy-30-like [Cricetulus griseus]	--
OmS|comp70437_c0	1551.13	67.25	1670	sorting and assembly machinery component 50 homolog [Xenopus (Silurana) tropicalis] >gi|82186576|sp|Q6P806.1|SAM50_XENTR RecName: Full=Sorting and assembly machinery component 50 homolog >gi|38511778|gb|AAH61425.1| CGI-51 protein [Xenopus (Silurana) tropicalis]	Surface antigen//Surface antigen variable number repeat
OmS|comp74341_c0	1555	67.23	1674	obg-like ATPase 1 [Xenopus laevis] >gi|82176404|sp|Q7ZWM6.1|OLA1_XENLA RecName: Full=Obg-like ATPase 1 >gi|28422245|gb|AAH46937.1| Ola1 protein [Xenopus laevis]	50S ribosome-binding GTPase//Ferrous iron transport protein B//Dynamin family
OmS|comp90526_c0	1160.82	67.23	1321	vitamin K epoxide reductase complex, subunit 1 [Xenopus (Silurana) tropicalis] >gi|49904251|gb|AAH76993.1| vitamin K epoxide reductase complex, subunit 1 [Xenopus (Silurana) tropicalis]	--
OmS|comp94454_c1	855.89	67.19	2140	--	Stathmin family
OmS|comp83111_c0	1082	67.18	1232	electron-transfer-flavoprotein, alpha polypeptide [Xenopus (Silurana) tropicalis] >gi|89267890|emb|CAJ83318.1| electron transferring flavoprotein, alpha polypeptide [Xenopus (Silurana) tropicalis] >gi|163915881|gb|AAI57775.1| hypothetical protein LOC549492 [Xenopus (Silurana) tropicalis]	--
OmS|comp93231_c4	2076.43	67.18	2180	PREDICTED: septin-7 [Xenopus (Silurana) tropicalis]	Miro-like protein//Gtr1/RagA G protein conserved region//Protein of unknown function, DUF258//FtsK/SpoIIIE family//Ferrous iron transport protein B//ABC transporter//Ras family//Septin//50S ribosome-binding GTPase//GRIP domain
OmS|comp90884_c0	779	67.17	1389	PREDICTED: hypothetical protein LOC100496720 [Xenopus (Silurana) tropicalis]	Guanylate-kinase-associated protein (GKAP) protein//Transmembrane protein//Suppressor of forked protein (Suf)//Transcription factor IIA, alpha/beta subunit//Lysosome-associated membrane glycoprotein (Lamp)//Platelet-derived growth factor, N terminal region//Retroviral envelope protein
OmS|comp92945_c0	3374	67.17	4114	RecName: Full=2-oxoglutarate dehydrogenase, mitochondrial; AltName: Full=2-oxoglutarate dehydrogenase complex component E1; Short=OGDC-E1; AltName: Full=Alpha-ketoglutarate dehydrogenase; Flags: Precursor >gi|38303923|gb|AAH61938.1| Ogdh protein [Xenopus laevis]	Dehydrogenase E1 component
OmS|comp76786_c0	1682.26	67.11	1796	Vacuolar protein sorting-associated protein 29 [Rana catesbeiana]	Calcineurin-like phosphoesterase
OmS|comp41237_c0	1461	67.03	1590	PREDICTED: putative RNA-binding protein Luc7-like 1-like isoform 2 [Sus scrofa]	LUC7 N_terminus//Outer membrane protein (OmpH-like)
OmS|comp92912_c2	1839	67.03	1945	Net1-prov protein [Xenopus laevis]	RhoGEF domain//Uncharacterized protein family UPF0016
OmS|comp41110_c0	1014	66.99	1171	NSFL1 cofactor p47 [Gallus gallus] >gi|82081893|sp|Q5ZK10.1|NSF1C_CHICK RecName: Full=NSFL1 cofactor p47; AltName: Full=p97 cofactor p47 >gi|53132751|emb|CAG31933.1| hypothetical protein RCJMB04_13o20 [Gallus gallus]	UBX domain//Spt20 family
OmS|comp93266_c0	1778	66.98	1889	COP9 constitutive photomorphogenic homolog subunit 8 [Xenopus laevis] >gi|51895832|gb|AAH81245.1| Cops8-prov protein [Xenopus laevis]	PCI domain
OmS|comp87147_c0	614	66.9	796	--	--
OmS|comp92482_c0	1067	66.87	2488	PREDICTED: r3H domain-containing protein C19orf22 homolog [Meleagris gallopavo]	R3H domain
OmS|comp92509_c0	659.61	66.87	886	--	--
OmS|comp94222_c4	330	66.86	681	--	--
OmS|comp14281_c0	3	66.85	204	--	--
OmS|comp19271_c0	3	66.85	204	--	--
OmS|comp353904_c0	3	66.85	204	--	--
OmS|comp370785_c0	3	66.85	204	--	--
OmS|comp424585_c0	3	66.85	204	--	--
OmS|comp440010_c0	3	66.85	204	Zinc finger protein 300-like protein, partial [Equus caballus]	FYVE zinc finger//Zinc finger, C2H2 type
OmS|comp443275_c0	3	66.85	204	--	--
OmS|comp482653_c0	3	66.85	204	--	--
OmS|comp50865_c0	3	66.85	204	--	--
OmS|comp54489_c0	3	66.85	204	--	--
OmS|comp55704_c0	3	66.85	204	--	--
OmS|comp56221_c0	3	66.85	204	PREDICTED: arf-GAP with GTPase, ANK repeat and PH domain-containing protein 1-like [Xenopus (Silurana) tropicalis]	Miro-like protein//Ras family
OmS|comp61210_c0	3	66.85	204	--	--
OmS|comp70867_c0	3	66.85	204	--	--
OmS|comp75617_c0	3	66.85	204	PREDICTED: laminin subunit alpha-2-like [Xenopus (Silurana) tropicalis]	--
OmS|comp75832_c0	3	66.85	204	Fanconi anemia, complementation group I [Xenopus laevis] >gi|281494441|gb|ADA72010.1| Fanconi anemia complementation group I transcript variant 1 [Xenopus laevis]	--
OmS|comp81022_c0	3	66.85	204	PREDICTED: fibrillin-2-like [Xenopus (Silurana) tropicalis]	Calcium-binding EGF domain//Plant PEC family metallothionein//Plasmodium ookinete surface protein Pvs28//EGF-like domain
OmS|comp91637_c2	3	66.85	204	--	--
OmS|comp76627_c0	558.2	66.83	744	--	--
OmS|comp90324_c1	31	66.74	247	--	--
OmS|comp91029_c0	21	66.74	459	--	--
OmS|comp77129_c0	2430.99	66.7	2512	NADH dehydrogenase (ubiquinone) Fe-S protein 1, 75kDa (NADH-coenzyme Q reductase) [Xenopus laevis] >gi|29437197|gb|AAH49394.1| Ndufs1-prov protein [Xenopus laevis]	Molybdopterin oxidoreductase//Thiamine pyrophosphate enzyme, central domain//Dickkopf N-terminal cysteine-rich region//2Fe-2S iron-sulfur cluster binding domain//NADH-ubiquinone oxidoreductase-G iron-sulfur binding region//Domain of unknown function (DUF1982)
OmS|comp94235_c0	461.88	66.56	1177	--	--
OmS|comp40878_c0	112.78	66.53	325	--	Metallothionein//Photosystem II reaction centre W protein (PsbW)
OmS|comp94696_c1	658	66.52	1370	--	--
OmS|comp89540_c0	1061.87	66.49	1328	tumor protein D52 [Xenopus laevis] >gi|49523190|gb|AAH75131.1| MGC81898 protein [Xenopus laevis]	E1 Protein, N terminal domain//RNA polymerase II transcription mediator complex subunit 9//Prefoldin subunit//Gas vesicle protein K//Syntaxin 6, N-terminal//Uncharacterised protein family (UPF0239)//PEP-utilising enzyme, N-terminal
OmS|comp67755_c0	463.18	66.46	657	coiled-coil-helix-coiled-coil-helix domain containing 1 [Xenopus (Silurana) tropicalis] >gi|58475888|gb|AAH90110.1| MGC97719 protein [Xenopus (Silurana) tropicalis]	--
OmS|comp224771_c0	5	66.43	211	--	--
OmS|comp241226_c0	5	66.43	211	--	--
OmS|comp56226_c0	5	66.43	211	--	--
OmS|comp64659_c1	5	66.43	211	cholinergic receptor, nicotinic, delta (muscle) precursor [Xenopus (Silurana) tropicalis] >gi|59808492|gb|AAH90095.1| MGC97613 protein [Xenopus (Silurana) tropicalis]	Neurotransmitter-gated ion-channel transmembrane region
OmS|comp98120_c0	5	66.43	211	--	--
OmS|comp81659_c1	523	66.41	714	Multiple coagulation factor deficiency protein 2 homolog precursor [Rana catesbeiana]	EF hand//EF-hand domain//EF-hand domain pair//EF hand
OmS|comp94412_c0	736	66.38	1834	PREDICTED: cytochrome P450 4B1-like isoform 1 [Gallus gallus]	Cytochrome P450
OmS|comp77175_c0	536	66.32	727	Mitochondrial 28S ribosomal protein S10 [Rana catesbeiana]	--
OmS|comp70634_c0	1869.93	66.31	1993	G-rich RNA sequence binding factor 1 [Xenopus laevis]	NADH dehydrogenase transmembrane subunit//RNA recognition motif. (a.k.a. RRM, RBD, or RNP domain)//Cytochrome b559, alpha (gene psbE) and beta (gene psbF)subunits
OmS|comp76672_c0	1137.92	66.28	1406	growth arrest and DNA-damage-inducible, gamma [Xenopus laevis] >gi|17385573|emb|CAC88862.1| XGadd45-gamma protein [Xenopus laevis] >gi|51593506|gb|AAH78567.1| Xgadd45-gamma protein [Xenopus laevis]	--
OmS|comp83134_c0	1335	66.23	1487	fructose-1,6-bisphosphatase 1 [Xenopus laevis] >gi|32450356|gb|AAH53784.1| Fbp-prov protein [Xenopus laevis]	Inositol monophosphatase family//ARP2/3 complex ARPC3 (21 kDa) subunit//Fructose-1-6-bisphosphatase
OmS|comp93031_c7	590	66.23	779	FXYD domain containing ion transport regulator 1 precursor [Xenopus laevis] >gi|49522171|gb|AAH75225.1| MGC84404 protein [Xenopus laevis]	ATP1G1/PLM/MAT8 family
OmS|comp76116_c0	1220.87	66.2	1379	neuroplastin precursor [Xenopus (Silurana) tropicalis] >gi|89272117|emb|CAJ82178.1| stromal cell derived factor receptor 1 [Xenopus (Silurana) tropicalis] >gi|213627107|gb|AAI70738.1| stromal cell derived factor receptor 1 [Xenopus (Silurana) tropicalis] >gi|213627111|gb|AAI70742.1| stromal cell derived factor receptor 1 [Xenopus (Silurana) tropicalis]	--
OmS|comp94015_c0	3128.86	66.2	6789	KIAA0034 [Homo sapiens]	Clathrin, heavy-chain linker//Region in Clathrin and VPS//Ethanolamine utilisation - propanediol utilisation//PsbL protein//Coatomer WD associated region//PMC2NT (NUC016) domain//Tetratricopeptide repeat//Tetratricopeptide repeat
OmS|comp41588_c0	1329	66.19	1482	proteasome (prosome, macropain) 26S subunit, non-ATPase, 6 [Xenopus (Silurana) tropicalis] >gi|39795842|gb|AAH64247.1| proteasome (prosome, macropain) 26S subunit, non-ATPase, 6 [Xenopus (Silurana) tropicalis] >gi|51512952|gb|AAH80335.1| proteasome (prosome, macropain) 26S subunit, non-ATPase, 6 [Xenopus (Silurana) tropicalis] >gi|89268727|emb|CAJ83374.1| proteasome (prosome, macropain) 26S subun…	PCI domain
OmS|comp71246_c0	827.22	66.18	1005	--	--
OmS|comp92452_c0	1755.41	66.17	1888	Hydroxyacyl dehydrogenase, subunit B [Xenopus (Silurana) tropicalis] >gi|38511767|gb|AAH61310.1| hydroxyacyl-Coenzyme A dehydrogenase/3-ketoacyl-Coenzyme A thiolase/enoyl-Coenzyme A hydratase (trifunctional protein), beta subunit [Xenopus (Silurana) tropicalis] >gi|89268108|emb|CAJ83856.1| hydroxyacyl-Coenzyme A dehydrogenase/3-ketoacyl-Coenzyme A thiolase/enoyl-Coenzyme A hydratase (trifunctiona…	Thiolase, N-terminal domain//Neurokinin B//Thiolase, C-terminal domain//3-Oxoacyl-[acyl-carrier-protein (ACP)] synthase III C terminal//Interferon-regulatory factor 3//3-Oxoacyl-[acyl-carrier-protein (ACP)] synthase III
OmS|comp72810_c0	253	66.16	459	Thioredoxin-dependent peroxide reductase, mitochondrial precursor [Rana catesbeiana]	AhpC/TSA family//Redoxin
OmS|comp242157_c0	4	66.15	208	--	--
OmS|comp312757_c0	4	66.15	208	RecName: Full=Serum albumin >gi|213696|gb|AAA63473.1| albumin, partial [Rana catesbeiana]	Serum albumin family
OmS|comp54834_c0	4	66.15	208	--	--
OmS|comp56563_c0	4	66.15	208	PREDICTED: gamma-aminobutyric acid receptor subunit theta-like [Xenopus (Silurana) tropicalis]	--
OmS|comp65437_c0	4	66.15	208	--	--
OmS|comp68814_c0	4	66.15	208	PREDICTED: SET-binding protein [Xenopus (Silurana) tropicalis]	AT hook motif
OmS|comp94387_c2	1276.72	66.11	1783	--	--
OmS|comp93630_c1	606.31	66.03	2671	--	Nematode cuticle collagen N-terminal domain
OmS|comp89600_c0	2436.64	66.01	2854	methionine adenosyltransferase II, alpha [Xenopus (Silurana) tropicalis] >gi|89268886|emb|CAJ81506.1| methionine adenosyltransferase II, alpha [Xenopus (Silurana) tropicalis]	S-adenosylmethionine synthetase, C-terminal domain//Proteolipid membrane potential modulator//Phospholipase D Active site motif//S-adenosylmethionine synthetase, N-terminal domain//Pigment-dispersing hormone (PDH)//S-adenosylmethionine synthetase, central domain
OmS|comp76385_c0	706	65.96	892	DNA-directed RNA polymerase II 19 kDa polypeptide [Oncorhynchus mykiss] >gi|209737754|gb|ACI69746.1| DNA-directed RNA polymerase II subunit RPB7 [Salmo salar] >gi|225705948|gb|ACO08820.1| DNA-directed RNA polymerase II 19 kDa polypeptide [Oncorhynchus mykiss] >gi|225717052|gb|ACO14372.1| DNA-directed RNA polymerase II subunit RPB7 [Esox lucius] >gi|303664575|gb|ADM16147.1| DNA-directed RNA polyme…	SHS2 domain found in N terminus of Rpb7p/Rpc25p/MJ0397//S1 RNA binding domain
OmS|comp93376_c4	1188.51	65.9	2690	BAI1-associated protein 2-like 1 [Xenopus (Silurana) tropicalis] >gi|134023823|gb|AAI35451.1| baiap2l1 protein [Xenopus (Silurana) tropicalis]	Baculovirus polyhedron envelope protein, PEP, C terminus//SH3 domain//fzo-like conserved region//IRSp53/MIM homology domain
OmS|comp96473_c0	176.6	65.89	387	--	--
OmS|comp84106_c0	306	65.81	511	mitochondrial ribosomal protein L27 [Xenopus (Silurana) tropicalis] >gi|140833118|gb|AAI35607.1| mitochondrial ribosomal protein L27 [Xenopus (Silurana) tropicalis]	Ribosomal L27 protein
OmS|comp98363_c0	76	65.78	291	Nuclear prelamin A recognition factor [Myotis davidii]	--
OmS|comp83191_c0	2176.88	65.75	2302	succinate-CoA ligase, ADP-forming, beta subunit [Xenopus laevis] >gi|51261652|gb|AAH80033.1| MGC82958 protein [Xenopus laevis]	CoA-ligase
OmS|comp91382_c0	1593.93	65.71	1745	tumor protein p63 regulated 1 [Xenopus laevis] >gi|39645069|gb|AAH63732.1| MGC68514 protein [Xenopus laevis]	--
OmS|comp94838_c0	743	65.67	2073	unknown [Bufo gargarizans]	Viral enhancin protein
OmS|comp91442_c0	394	65.66	596	LOC100137672 protein [Xenopus laevis]	DBF zinc finger
OmS|comp94303_c1	484.42	65.66	1300	--	--
OmS|comp76619_c0	2054.01	65.6	2189	ITGBL1 protein [Xenopus laevis]	Heme NO binding
OmS|comp86555_c0	989	65.55	1232	ER membrane protein complex subunit 10 precursor [Xenopus (Silurana) tropicalis] >gi|82186542|sp|Q6P7K5.1|EMC10_XENTR RecName: Full=ER membrane protein complex subunit 10; Flags: Precursor >gi|38181935|gb|AAH61625.1| hypothetical protein MGC76288 [Xenopus (Silurana) tropicalis] >gi|89268719|emb|CAJ83041.1| novel protein [Xenopus (Silurana) tropicalis]	REV protein (anti-repression trans-activator protein)
OmS|comp85891_c0	1285.36	65.54	2085	lupus La protein homolog B [Xenopus laevis] >gi|80476833|gb|AAI08783.1| Ssb-b protein [Xenopus laevis]	Putative methyltransferase//Methyltransferase small domain//RNA recognition motif. (a.k.a. RRM, RBD, or RNP domain)//C-5 cytosine-specific DNA methylase//Ribosomal protein L11 methyltransferase (PrmA)//Methyltransferase domain//RNA cap guanine-N2 methyltransferase//Conserved hypothetical protein 95
OmS|comp77389_c1	446	65.48	647	--	--
OmS|comp94080_c0	504.32	65.46	2365	--	KNOX1 domain//A20-like zinc finger//Aminotransferase class-V
OmS|comp86451_c1	86	65.44	301	DNA-binding protein inhibitor ID-3 [Xenopus (Silurana) tropicalis] >gi|82198766|sp|Q688C4.1|ID3_XENTR RecName: Full=DNA-binding protein inhibitor ID-3; AltName: Full=Inhibitor of DNA binding 3 >gi|51889793|gb|AAU12853.1| Id3 [Xenopus (Silurana) tropicalis] >gi|89266755|emb|CAJ83590.1| inhibitor of DNA binding 3, dominant negative helix-loop-helix protein [Xenopus (Silurana) tropicalis] >gi|213624…	--
OmS|comp85357_c0	1270	65.43	2048	target of myb1 [Xenopus (Silurana) tropicalis] >gi|89267456|emb|CAJ81545.1| target of myb1 (chicken) [Xenopus (Silurana) tropicalis]	GAT domain
OmS|comp93672_c1	1444.24	65.4	3253	Putative transcription elongation factor spt6 [Desmodus rotundus]	Putative NAD(P)-binding//Helix-turn-helix DNA-binding domain of SPT6//ATP synthase protein 8
OmS|comp74045_c0	80	65.38	1036	PREDICTED: uridine-cytidine kinase 1-A-like [Xenopus (Silurana) tropicalis]	Dephospho-CoA kinase//Phosphoribulokinase / Uridine kinase family//Zeta toxin//LTXXQ motif family protein//Type II/IV secretion system protein
OmS|comp67619_c0	1390.77	65.25	1566	pleckstrin homology domain-containing family J member 1 [Xenopus (Silurana) tropicalis] >gi|82202395|sp|Q6P4L6.1|PKHJ1_XENTR RecName: Full=Pleckstrin homology domain-containing family J member 1; Short=PH domain-containing family J member 1 >gi|38649380|gb|AAH63351.1| pleckstrin homology domain containing, family J member 1 [Xenopus (Silurana) tropicalis]	--
OmS|comp94160_c5	481	65.25	1663	--	--
OmS|comp93656_c0	2157.42	65.16	2633	PREDICTED: complement C1s subcomponent [Xenopus (Silurana) tropicalis]	Calcium-binding EGF domain//Trypsin//EGF-like domain//Hormone receptor domain
OmS|comp96390_c0	282	65.09	491	--	--
OmS|comp96128_c0	499	65.07	701	BUD31 homolog [Rana catesbeiana]	G10 protein
OmS|comp76457_c0	6934.67	65.06	6954	PREDICTED: myosin-11-like isoform 1 [Xenopus (Silurana) tropicalis]	Myosin tail//IQ calmodulin-binding motif//NNMT/PNMT/TEMT family//Myosin head (motor domain)//Myosin N-terminal SH3-like domain
OmS|comp79001_c0	17	65.06	232	--	--
OmS|comp41125_c0	380	65.05	586	general transcription factor IIH, polypeptide 5 [Xenopus (Silurana) tropicalis]	Transcription factor TFIIH complex subunit Tfb5
OmS|comp93579_c0	1047.93	65.04	2498	--	Septum formation initiator
OmS|comp82949_c0	729.1	65.03	924	protein phosphatase 1, regulatory (inhibitor) subunit 14B [Xenopus laevis] >gi|49118888|gb|AAH73495.1| MGC81024 protein [Xenopus laevis]	PKC-activated protein phosphatase-1 inhibitor
OmS|comp87244_c0	760	65.02	954	apolipoprotein O [Xenopus (Silurana) tropicalis] >gi|161611840|gb|AAI55971.1| apoo protein [Xenopus (Silurana) tropicalis]	--
OmS|comp42323_c0	600.8	65.01	800	Heat shock protein 67B2 [Rana catesbeiana]	--
OmS|comp93767_c0	2521.21	64.9	2663	serine incorporator 1 precursor [Xenopus (Silurana) tropicalis] >gi|56788879|gb|AAH88606.1| tumor differentially expressed 2 [Xenopus (Silurana) tropicalis]	Serine incorporator (Serinc)
OmS|comp76360_c0	1271	64.84	1452	leukocyte elastase inhibitor [Xenopus laevis] >gi|82192994|sp|Q52L45.1|ILEU_XENLA RecName: Full=Leukocyte elastase inhibitor; AltName: Full=Serpin B1 >gi|62825917|gb|AAH94073.1| MGC115155 protein [Xenopus laevis]	--
OmS|comp94395_c0	1042.24	64.81	1263	trafficking protein particle complex 5 [Xenopus (Silurana) tropicalis] >gi|89268880|emb|CAJ83733.1| trafficking protein particle complex 5 [Xenopus (Silurana) tropicalis] >gi|160773073|gb|AAI55007.1| trafficking protein particle complex 5 [Xenopus (Silurana) tropicalis]	--
OmS|comp71814_c0	1779.13	64.77	1947	serpin peptidase inhibitor, clade E (nexin, plasminogen activator inhibitor type 1), member 2 precursor [Xenopus laevis] >gi|84104854|gb|ABC54557.1| protease nexin-1 [Xenopus laevis]	--
OmS|comp88841_c0	2452.69	64.73	2603	R1 gene	Apoptosis regulator proteins, Bcl-2 family//Bcl-2 homology region 4
OmS|comp83212_c0	3175.63	64.71	3307	PREDICTED: 6-phosphofructokinase, muscle type [Xenopus (Silurana) tropicalis]	Phosphofructokinase
OmS|comp94869_c0	650	64.69	3832	--	--
OmS|comp94259_c1	728.89	64.68	1445	erlin-2 precursor [Xenopus (Silurana) tropicalis] >gi|123893517|sp|Q28J34.1|ERLN2_XENTR RecName: Full=Erlin-2; AltName: Full=Endoplasmic reticulum lipid raft-associated protein 2; AltName: Full=Stomatin-prohibitin-flotillin-HflC/K domain-containing protein 2; Short=SPFH domain-containing protein 2 >gi|89267850|emb|CAJ82623.1| SPFH domain family, member 2 [Xenopus (Silurana) tropicalis] >gi|166796…	--
OmS|comp93228_c4	254	64.67	627	--	--
OmS|comp94702_c3	807.99	64.66	2374	--	--
OmS|comp94631_c1	798.08	64.65	1294	PREDICTED: hypothetical protein LOC797886 [Danio rerio]	--
OmS|comp83132_c0	1878.57	64.58	2049	serpin peptidase inhibitor, clade I (neuroserpin), member 1 precursor [Xenopus laevis] >gi|49258046|gb|AAH74366.1| MGC84260 protein [Xenopus laevis]	--
OmS|comp89726_c0	2033.06	64.57	2200	ubiquinone biosynthesis protein COQ9-B, mitochondrial [Xenopus laevis] >gi|82179618|sp|Q5PPX7.1|COQ9B_XENLA RecName: Full=Ubiquinone biosynthesis protein COQ9-B, mitochondrial; Flags: Precursor >gi|56269534|gb|AAH87448.1| LOC496049 protein [Xenopus laevis]	Glutathione-dependent formaldehyde-activating enzyme//RNA polymerases M/15 Kd subunit//Cytokine-induced anti-apoptosis inhibitor 1, Fe-S biogenesis//Methyltransferase domain//Putative S-adenosyl-L-methionine-dependent methyltransferase
OmS|comp84095_c0	372	64.56	581	Bis5-nucleosyl-tetraphosphatase [Rana catesbeiana]	NUDIX domain
OmS|comp76530_c0	684.29	64.41	887	protein FAM136A [Xenopus (Silurana) tropicalis] >gi|158513999|sp|A4QNC6.1|F136A_XENTR RecName: Full=Protein FAM136A >gi|138520013|gb|AAI35411.1| hypothetical protein LOC548941 [Xenopus (Silurana) tropicalis]	Cortexin of kidney
OmS|comp89009_c1	1106.28	64.33	1309	Mitochondrial import inner membrane translocase subunit Tim10-B [Rana catesbeiana]	--
OmS|comp67049_c0	697	64.26	901	transmembrane protein 50A [Sus scrofa]	--
OmS|comp94383_c3	1361.04	64.21	2748	sphingolipid delta(4)-desaturase DES1 [Xenopus (Silurana) tropicalis] >gi|82234831|sp|Q68FB8.1|DEGS1_XENTR RecName: Full=Sphingolipid delta(4)-desaturase DES1; AltName: Full=Degenerative spermatocyte homolog 1 >gi|51262155|gb|AAH79924.1| degenerative spermatocyte homolog 1, lipid desaturase [Xenopus (Silurana) tropicalis] >gi|89270411|emb|CAJ81526.1| Novel protein containing fatty acid desaturase…	Sphingolipid Delta4-desaturase (DES)//Protein of unknown function (DUF1352)//Fatty acid desaturase
OmS|comp92897_c0	1961.95	64.18	3718	tax1-binding protein 1 homolog [Xenopus (Silurana) tropicalis] >gi|82186334|sp|Q6P3P1.1|TAXB1_XENTR RecName: Full=Tax1-binding protein 1 homolog >gi|39645669|gb|AAH63916.1| Tax1 (human T-cell leukemia virus type I) binding protein 1 [Xenopus (Silurana) tropicalis]	TFIIH C1-like domain
OmS|comp92211_c0	1622.84	64.13	1811	M6pr-prov protein [Xenopus laevis]	Cation-independent mannose-6-phosphate receptor repeat
OmS|comp91122_c0	1170.02	64.12	1403	secretory carrier membrane protein 3 [Xenopus (Silurana) tropicalis] >gi|62205002|gb|AAH93453.1| scamp3 protein [Xenopus (Silurana) tropicalis]	SCAMP family
OmS|comp84055_c0	294	64.1	507	Unknown (protein for IMAGE:7847219) [Xenopus (Silurana) tropicalis]	GRB2-binding adapter (GAPT)
OmS|comp94289_c2	408	64.06	1567	--	--
OmS|comp91851_c1	1964.01	64.03	3472	RNA binding motif protein 39 [Xenopus (Silurana) tropicalis] >gi|62201342|gb|AAH93451.1| RNA binding motif protein 39 [Xenopus (Silurana) tropicalis] >gi|89273890|emb|CAJ83908.1| RNA-binding region (RNP1, RRM) containing 2 [Xenopus (Silurana) tropicalis]	RNA recognition motif. (a.k.a. RRM, RBD, or RNP domain)//Jumping translocation breakpoint protein (JTB)
OmS|comp40840_c0	200	64	415	--	--
OmS|comp92221_c2	1546.96	63.92	2394	PREDICTED: hypothetical protein LOC100485996 [Xenopus (Silurana) tropicalis]	MutS domain III
OmS|comp89585_c0	1182.14	63.8	1399	LOC100038258 protein [Xenopus (Silurana) tropicalis]	Alpha-2-macroglobulin RAP, C-terminal domain//ATP-NAD kinase//Spectrin repeat//Syntaxin
OmS|comp85205_c2	33.59	63.78	492	--	--
OmS|comp92571_c0	6	63.71	217	--	--
OmS|comp89545_c0	313.96	63.65	1782	PREDICTED: oocyte zinc finger protein XlCOF6-like [Xenopus (Silurana) tropicalis]	LIM domain//Phorbol esters/diacylglycerol binding domain (C1 domain)//Erv1 / Alr family//FYVE zinc finger//Zinc finger, C2H2 type
OmS|comp93314_c0	172.49	63.61	389	--	--
OmS|comp89827_c0	1205.89	63.58	1681	MGC80873 protein [Xenopus laevis] >gi|50603631|gb|AAH77928.1| MGC80873 protein [Xenopus laevis]	Growth-arrest specific micro-tubule binding//Gas vesicle protein K
OmS|comp79562_c0	10	63.57	397	PREDICTED: oocyte zinc finger protein XlCOF7.1-like [Xenopus (Silurana) tropicalis]	Zinc finger, C2H2 type
OmS|comp92777_c1	2027.27	63.55	2226	PREDICTED: chaperone activity of bc1 complex-like, mitochondrial [Xenopus (Silurana) tropicalis]	--
OmS|comp92971_c0	855.69	63.55	2618	formin-binding protein 1-like [Xenopus (Silurana) tropicalis] >gi|82236629|sp|Q6GUF4.1|FBP1L_XENTR RecName: Full=Formin-binding protein 1-like; AltName: Full=Transducer of Cdc42-dependent actin assembly protein 1; Short=Toca-1 >gi|49182342|gb|AAT57673.1| transducer of Cdc42-dependent actin assembly-1 [Xenopus (Silurana) tropicalis] >gi|51703414|gb|AAH80954.1| formin binding protein 1-like [Xenopu…	SH3 domain//Protein of unknown function (DUF904)//Golgi transport complex subunit 5//Hr1 repeat
OmS|comp87133_c0	393.51	63.52	780	PNAS-117 [Oplegnathus fasciatus]	--
OmS|comp41152_c0	1957.85	63.46	2160	small ubiquitin-related modifier 2-B precursor [Xenopus laevis] >gi|82184505|sp|Q6GPW2.1|SMO2B_XENLA RecName: Full=Small ubiquitin-related modifier 2-B; Short=SUMO-2-B; Flags: Precursor >gi|49256565|gb|AAH72995.1| MGC82571 protein [Xenopus laevis]	Ubiquitin family//Ras association (RalGDS/AF-6) domain
OmS|comp93574_c1	785	63.45	997	--	--
OmS|comp76017_c0	559	63.43	773	NHP2-like protein 1 [Rana catesbeiana]	--
OmS|comp93009_c0	1847.96	63.42	2052	protein wntless homolog B precursor [Xenopus laevis] >gi|82179051|sp|Q5FWK6.1|WLSB_XENLA RecName: Full=Protein wntless homolog B; Short=XWntless; AltName: Full=Integral membrane protein GPR177-B; Flags: Precursor >gi|58403339|gb|AAH89301.1| MGC132243 protein [Xenopus laevis] >gi|83405237|gb|AAI10963.1| MGC132243 protein [Xenopus laevis]	--
OmS|comp94467_c4	1337.53	63.4	2504	PREDICTED: claudin-8-like [Xenopus (Silurana) tropicalis]	Ellis van Creveld protein 2 like protein//Amino acid permease//CD20-like family//PMP-22/EMP/MP20/Claudin family//PMP-22/EMP/MP20/Claudin tight junction//7 transmembrane receptor (Secretin family)//Poxvirus virion envelope protein A14//ZIP Zinc transporter//Major Facilitator Superfamily//Dystroglycan (Dystrophin-associated glycoprotein 1)
OmS|comp93712_c0	107.91	63.38	358	--	--
OmS|comp94288_c0	1280.02	63.38	1568	--	--
OmS|comp92784_c0	2321	63.35	2550	PREDICTED: sulfhydryl oxidase 1 [Xenopus (Silurana) tropicalis]	Thioredoxin//Erv1 / Alr family
OmS|comp94580_c0	904.13	63.35	2188	PREDICTED: histo-blood group ABO system transferase-like [Xenopus (Silurana) tropicalis]	Glycosyltransferase family 6
OmS|comp94653_c0	416.65	63.29	1571	--	--
OmS|comp94071_c0	388.85	63.26	829	--	--
OmS|comp91800_c0	2988.37	63.24	3192	UBX domain protein 2A [Xenopus laevis]	Spt20 family//Hemimethylated DNA-binding protein YccV like//UBX domain
OmS|comp75179_c0	1647	63.22	1858	MGC80637 protein [Xenopus laevis] >gi|49115274|gb|AAH73272.1| MGC80637 protein [Xenopus laevis]	Clp amino terminal domain//Histone-like transcription factor (CBF/NF-Y) and archaeal histone//Interferon-induced transmembrane protein//Core histone H2A/H2B/H3/H4
OmS|comp76821_c0	924.1	63.17	1139	--	--
OmS|comp92577_c0	83	63.16	301	--	--
OmS|comp41112_c0	495	63.11	712	ER membrane protein complex subunit 4 [Xenopus (Silurana) tropicalis] >gi|82186887|sp|Q6PBF7.1|EMC4_XENTR RecName: Full=ER membrane protein complex subunit 4; AltName: Full=Transmembrane protein 85 >gi|37590930|gb|AAH59737.1| hypothetical protein MGC75691 [Xenopus (Silurana) tropicalis]	--
OmS|comp94900_c3	679.39	63.02	1589	--	--
OmS|comp76433_c1	263.98	62.98	761	--	--
OmS|comp76138_c0	298.75	62.96	517	--	--
OmS|comp92539_c0	310.5	62.94	531	--	--
OmS|comp93789_c0	1161.28	62.92	1827	macrophage erythroblast attacher [Gallus gallus] >gi|326919577|ref|XP_003206056.1| PREDICTED: macrophage erythroblast attacher-like [Meleagris gallopavo] >gi|82075012|sp|Q5F398.1|MAEA_CHICK RecName: Full=Macrophage erythroblast attacher >gi|60099111|emb|CAH65386.1| hypothetical protein RCJMB04_26n5 [Gallus gallus]	--
OmS|comp94619_c3	499	62.92	1008	--	Slow voltage-gated potassium channel
OmS|comp83234_c0	1821	62.91	2144	PREDICTED: neuronal membrane glycoprotein M6-b-like isoform 1 [Loxodonta africana]	Myelin proteolipid protein (PLP or lipophilin)//Fatty acid desaturase
OmS|comp93339_c1	123.01	62.91	1034	PREDICTED: zinc finger protein 300-like [Felis catus]	DNA directed RNA polymerase, 7 kDa subunit//LIM domain//TFIIH C1-like domain//Zinc finger, C2H2 type//Class III cytochrome C family//Phorbol esters/diacylglycerol binding domain (C1 domain)
OmS|comp91049_c0	1708.41	62.81	2034	vacuolar proton-ATPase E-subunit [Rana catesbeiana]	ATP synthase (E/31 kDa) subunit//Nitrogen fixation protein NifW
OmS|comp92748_c0	1834.2	62.78	2057	Unknown (protein for IMAGE:7855999) [Xenopus (Silurana) tropicalis]	Peptidase family U32//Acyl-CoA dehydrogenase, C-terminal domain//Acyl-CoA dehydrogenase, C-terminal domain//Acyl-CoA dehydrogenase, middle domain//Acyl-CoA dehydrogenase, N-terminal domain
OmS|comp76485_c0	696.03	62.7	917	ras-related C3 botulinum toxin substrate 2 (rho family, small GTP binding protein Rac2) [Xenopus (Silurana) tropicalis] >gi|56789686|gb|AAH87999.1| ras-related C3 botulinum toxin substrate 2 (rho family, small GTP binding protein Rac2) [Xenopus (Silurana) tropicalis] >gi|89272958|emb|CAJ82940.1| Novel protein similar to ras-related C3 botulinum toxin substrate 1 (rho family, small GTP binding pro…	Miro-like protein//Elongation factor Tu GTP binding domain//Ras family//ADP-ribosylation factor family
OmS|comp94472_c1	2489.96	62.7	7476	PREDICTED: collagen alpha-1(XVI) chain-like [Xenopus (Silurana) tropicalis]	--
OmS|comp93752_c0	1446.81	62.59	1673	--	Zinc finger, ZZ type
OmS|comp94223_c1	867.47	62.56	1183	hypothetical protein KGM_07467 [Danaus plexippus]	--
OmS|comp91410_c0	3278.99	62.52	3524	PREDICTED: alpha-actinin-1-like isoform 1 [Anolis carolinensis]	EF-hand domain//Calponin homology (CH) domain//EF hand//Spectrin repeat//Metallothionein family 11//EF hand//EF-hand domain pair
OmS|comp77263_c0	2475	62.51	2710	junction plakoglobin [Xenopus (Silurana) tropicalis] >gi|40352940|gb|AAH64717.1| junction plakoglobin [Xenopus (Silurana) tropicalis] >gi|89267440|emb|CAJ82478.1| junction plakoglobin [Xenopus (Silurana) tropicalis]	Adaptin N terminal region//V-ATPase subunit H//Armadillo/beta-catenin-like repeat//HEAT repeat//Proteasome non-ATPase 26S subunit
OmS|comp43962_c0	286.63	62.49	507	enhancer of yellow 2 transcription factor homolog [Xenopus (Silurana) tropicalis] >gi|226706249|sp|B2RYZ5.1|ENY2_XENTR RecName: Full=Enhancer of yellow 2 transcription factor homolog >gi|187469519|gb|AAI66962.1| LOC100170422 protein [Xenopus (Silurana) tropicalis]	--
OmS|comp92065_c1	1044.2	62.49	1542	15 kDa selenoprotein precursor [Xenopus (Silurana) tropicalis]	--
OmS|comp95546_c0	2242	62.47	2477	heat shock 70kDa protein 9 (mortalin) [Xenopus (Silurana) tropicalis] >gi|45708908|gb|AAH67910.1| heat shock 70kDa protein 9 (mortalin) [Xenopus (Silurana) tropicalis] >gi|89272823|emb|CAJ82069.1| heat shock 70kDa protein 9A [Xenopus (Silurana) tropicalis]	FGGY family of carbohydrate kinases, C-terminal domain//MreB/Mbl protein
OmS|comp68433_c0	1836	62.4	2070	alpha-aminoadipic semialdehyde dehydrogenase [Xenopus laevis] >gi|51703516|gb|AAH81104.1| MGC83352 protein [Xenopus laevis]	Aldehyde dehydrogenase family
OmS|comp94920_c1	1934.16	62.4	2938	--	--
OmS|comp67483_c0	1079.11	62.33	1308	VAMP (vesicle-associated membrane protein)-associated protein A, 33kDa [Xenopus (Silurana) tropicalis] >gi|56789354|gb|AAH88480.1| hypothetical LOC496796 [Xenopus (Silurana) tropicalis] >gi|89273795|emb|CAJ82121.1| VAMP (vesicle-associated membrane protein)-associated protein A, 33kDa [Xenopus (Silurana) tropicalis]	MSP (Major sperm protein) domain
OmS|comp74942_c1	590.72	62.31	815	--	--
OmS|comp92139_c2	2017.28	62.3	2271	--	tRNA intron endonuclease, N-terminal domain
OmS|comp86465_c0	915	62.28	1143	uncharacterized protein LOC100037052 [Xenopus laevis] >gi|120577674|gb|AAI30210.1| LOC100037052 protein [Xenopus laevis]	Plexin repeat
OmS|comp94709_c0	689	62.24	915	brain protein I3 [Xenopus (Silurana) tropicalis] >gi|165905291|gb|AAI57210.1| LOC100144285 protein [Xenopus (Silurana) tropicalis]	--
OmS|comp93975_c1	646	62.23	1151	Indolethylamine N-methyltransferase [Rana catesbeiana]	NNMT/PNMT/TEMT family//Methyltransferase domain//TcdA/TcdB catalytic glycosyltransferase domain
OmS|comp76148_c0	549.96	62.18	775	PREDICTED: UPF0542 protein C5orf43 homolog [Oreochromis niloticus]	Oxaloacetate decarboxylase, gamma chain
OmS|comp91532_c0	1073.58	62.18	1305	alcohol dehydrogenase [NADP(+)] [Xenopus (Silurana) tropicalis] >gi|123915953|sp|Q28FD1.1|AK1A1_XENTR RecName: Full=Alcohol dehydrogenase [NADP(+)]; AltName: Full=Aldehyde reductase; AltName: Full=Aldo-keto reductase family 1 member A1 >gi|89268994|emb|CAJ81495.1| aldo-keto reductase family 1, member A1 (aldehyde reductase) [Xenopus (Silurana) tropicalis] >gi|213624180|gb|AAI70750.1| aldo-keto re…	--
OmS|comp93058_c0	3501.39	62.15	3764	desmocollin 3 precursor [Xenopus laevis] >gi|57921038|gb|AAH89120.1| MGC85083 protein [Xenopus laevis]	Cadherin cytoplasmic region//Cadherin domain
OmS|comp77683_c0	442.02	62.1	798	PREDICTED: PEST proteolytic signal-containing nuclear protein-like [Monodelphis domestica] >gi|395518875|ref|XP_003763582.1| PREDICTED: PEST proteolytic signal-containing nuclear protein [Sarcophilus harrisii]	--
OmS|comp96207_c0	192	62.07	413	--	--
OmS|comp85286_c0	189.01	62.06	410	--	--
OmS|comp91826_c0	1512.1	62.05	3707	erythrocyte membrane protein band 4.1-like 1 [Xenopus (Silurana) tropicalis] >gi|158254141|gb|AAI54076.1| LOC100127644 protein [Xenopus (Silurana) tropicalis]	SAB domain//4.1 protein C-terminal domain (CTD)//FaeA-like protein//Linker for activation of T-cells
OmS|comp193344_c0	3	62.03	205	--	--
OmS|comp251879_c0	3	62.03	205	--	--
[truncated: 48,521 more rows]

## Sheet: Pn
Gene_Id	Read_count	FPKM	Gene Length	NR Description	PFAM description
PnS|comp47946_c2	1.94729e+06	352387	528	esculentin-2N protein precursor [Pelophylax nigromaculatus]	Brevenin/esculentin/gaegurin/rugosin family//Frog antimicrobial peptide
PnS|comp39603_c0	147181	39741.3	342	pelophylaxin-2 protein precursor [Pelophylax fukienensis]	Frog antimicrobial peptide//Brevenin/esculentin/gaegurin/rugosin family//Ocellatin family
PnS|comp21153_c0	72327.3	27215.8	298	nigrocin-6N protein precursor [Pelophylax nigromaculatus] >gi|343952505|gb|AEM68217.1| nigrocin-6N protein precursor [Pelophylax nigromaculatus]	Frog antimicrobial peptide//Brevenin/esculentin/gaegurin/rugosin family
PnS|comp21159_c0	125057	20737.7	439	PREDICTED: uncharacterized protein LOC101057212 [Pan troglodytes]	Ribosomal protein L41
PnS|comp46902_c0	383196	20280	1048	PREDICTED: hypothetical protein LOC100495224 [Xenopus (Silurana) tropicalis]	--
PnS|comp26773_c0	124255	18739.1	464	S100 A11-like protein [Phyllomedusa nordestina]	EF hand//EF hand//EF-hand domain pair//EF-hand domain
PnS|comp49232_c0	602296	17945.4	1599	--	--
PnS|comp36871_c0	87434.9	16861	443	--	--
PnS|comp37456_c0	31334.8	14301.1	278	PREDICTED: hypothetical protein LOC100494945 [Xenopus (Silurana) tropicalis]	EF-hand domain pair//EF-hand domain//EF hand
PnS|comp52845_c0	111712	13798.7	525	ribosomal protein S12 [Xenopus (Silurana) tropicalis] >gi|148231845|ref|NP_001080594.1| ribosomal protein S12 [Xenopus laevis] >gi|27881763|gb|AAH44028.1| Rps12-prov protein [Xenopus laevis] >gi|51258906|gb|AAH80154.1| ribosomal protein S12 [Xenopus (Silurana) tropicalis] >gi|89272933|emb|CAJ82890.1| ribosomal protein S12 [Xenopus (Silurana) tropicalis]	--
PnS|comp21241_c0	85633.7	13604.4	450	PREDICTED: 40S ribosomal protein S27 [Pan paniscus]	Ribosomal protein S27
PnS|comp26808_c0	109028	13270.2	530	PREDICTED: 40S ribosomal protein S20-like [Monodelphis domestica]	--
PnS|comp43114_c0	203631	10858.9	971	RecName: Full=Ferritin, higher subunit; Short=Ferritin H >gi|213673|gb|AAA49523.1| ferritin, higher subunit [Rana catesbeiana]	Rubrerythrin//Ferritin-like domain
PnS|comp26806_c0	60305	10458.2	428	ribosomal protein L37a [Xenopus (Silurana) tropicalis] >gi|50603815|gb|AAH77677.1| MGC89854 protein [Xenopus (Silurana) tropicalis]	Ribosomal L37ae protein family//ClpX C4-type zinc finger//BED zinc finger
PnS|comp37418_c0	41962.3	10208.6	359	hypothetical protein EGM_16764, partial [Macaca fascicularis]	Ribosomal L39 protein
PnS|comp50390_c0	171662	10170.9	1263	--	IQ calmodulin-binding motif
PnS|comp37280_c0	209993	10118	1052	sodefrin-like protein precursor [Lissotriton vulgaris]	--
PnS|comp26751_c0	43510.1	9681.61	375	PREDICTED: hypothetical protein LOC100494945 [Xenopus (Silurana) tropicalis]	EF hand//EF-hand domain pair//Serpentine type 7TM GPCR chemoreceptor Sra//Paraflagellar rod protein//EF-hand domain
PnS|comp21215_c0	71581.9	8513.43	538	ribosomal protein S23 [Xenopus laevis] >gi|50603982|gb|AAH77634.1| MGC86316 protein [Xenopus laevis]	Ribosomal protein S12/S23
PnS|comp37256_c0	148378	8369.76	926	ribosomal protein S2 [Xenopus (Silurana) tropicalis] >gi|51258855|gb|AAH80133.1| MGC89305 protein [Xenopus (Silurana) tropicalis] >gi|89267412|emb|CAJ83183.1| ribosomal protein S2 [Xenopus (Silurana) tropicalis]	Ribosomal protein S5, C-terminal domain//Ribosomal protein S5, N-terminal domain
PnS|comp52852_c0	49166.4	8153.08	439	PREDICTED: 40S ribosomal protein S29-like [Takifugu rubripes]	Ribosomal protein S14p/S29e
PnS|comp42759_c0	116586	7655.17	822	cytochrome c oxidase subunit III [Pelophylax nigromaculatus] >gi|351000104|ref|YP_004891268.1| cytochrome c oxidase subunit III (mitochondrion) [Pelophylax chosenicus] >gi|14278908|dbj|BAB58993.1| cytochrome oxidase subunit III (mitochondrion) [Pelophylax nigromaculatus] >gi|330369622|gb|AEC12168.1| cytochrome c oxidase subunit III [Pelophylax chosenicus]	Cytochrome c oxidase subunit III
PnS|comp21136_c0	34566.8	7610.35	377	PREDICTED: 60S ribosomal protein L37-like [Monodelphis domestica] >gi|395511436|ref|XP_003759965.1| PREDICTED: 60S ribosomal protein L37 [Sarcophilus harrisii]	Putative Fe-S cluster//Ribosomal protein L37e
PnS|comp26813_c0	290154	7606.54	1776	PREDICTED: elongation factor 1-alpha 1-like [Ovis aries]	Dynamin family//Elongation factor Tu C-terminal domain//50S ribosome-binding GTPase//Elongation factor Tu domain 2//Elongation factor Tu GTP binding domain
PnS|comp52873_c0	55706.3	7504.19	497	ribosomal protein L14 [Xenopus (Silurana) tropicalis] >gi|89267366|emb|CAJ82794.1| ribosomal protein L14 [Xenopus (Silurana) tropicalis]	Ribosomal protein L14
PnS|comp26818_c0	104617	7381.49	778	ribosomal protein S8 [Solea senegalensis]	--
PnS|comp52858_c0	62887.4	7291.89	547	60S ribosomal protein L23 [Homo sapiens] >gi|12584986|ref|NP_075029.1| 60S ribosomal protein L23 [Mus musculus] >gi|56090279|ref|NP_001007600.1| 60S ribosomal protein L23 [Rattus norvegicus] >gi|58332166|ref|NP_001011231.1| ribosomal protein L23 [Xenopus (Silurana) tropicalis] >gi|194018720|ref|NP_001123427.1| 60S ribosomal protein L23 [Sus scrofa] >gi|318760126|ref|NP_001187049.1| 60S ribosomal …	Ribosomal protein L14p/L23e
PnS|comp37159_c0	119281	6954.62	902	ATP synthase F0 subunit 6 [Pelophylax nigromaculatus] >gi|134303126|ref|YP_001122918.1| ATP synthase F0 subunit 6 [Pelophylax plancyi] >gi|351000103|ref|YP_004891267.1| ATP synthase F0 subunit 6 (mitochondrion) [Pelophylax chosenicus] >gi|14278907|dbj|BAB58992.1| ATPase 6 (mitochondrion) [Pelophylax nigromaculatus] >gi|120969582|gb|ABM45881.1| ATPase 6 [Pelophylax plancyi] >gi|330369621|gb|AEC121…	ATP synthase A chain//Bacterial export proteins, family 3
PnS|comp52872_c0	26176	6889.9	346	60S ribosomal protein L38, partial [Oryzias melastigma]	Ribosomal L38e protein family
PnS|comp21176_c0	61528.7	6866.62	561	ribosomal protein S24 [Xenopus (Silurana) tropicalis] >gi|134254286|gb|AAI35567.1| hypothetical protein LOC549379 [Xenopus (Silurana) tropicalis]	Serine incorporator (Serinc)//Ribosomal protein S24e
PnS|comp45295_c0	125518	6830.42	953	sodefrin-like protein precursor [Lissotriton vulgaris]	Zinc finger found in FPG and IleRS
PnS|comp52867_c0	68422.1	6781.55	608	PREDICTED: ubiquitin-40S ribosomal protein S27a [Sarcophilus harrisii]	Ubiquitin family//Ribosomal protein S27a
PnS|comp21363_c0	49073.1	6632.09	496	MGC89963 protein [Xenopus (Silurana) tropicalis] >gi|49903584|gb|AAH77047.1| MGC89963 protein [Xenopus (Silurana) tropicalis]	--
PnS|comp52869_c0	36238.9	6586.34	417	40S ribosomal protein S28, partial [Sus scrofa]	Ribosomal protein S28e
PnS|comp52859_c0	40910.8	6524.26	449	ribosomal protein L35 [Xenopus laevis] >gi|71051860|gb|AAH99242.1| MGC116425 protein [Xenopus laevis]	Ribosomal L29 protein
PnS|comp47955_c0	233203	6493.83	1683	cytochrome oxidase subunit I [Pelophylax ridibundus] >gi|347448558|gb|AEO92883.1| cytochrome oxidase subunit I [Pelophylax ridibundus]	Cytochrome C and Quinol oxidase polypeptide I//Plant ATP synthase F0
PnS|comp45247_c1	280149	6484.47	2110	actin, cytoplasmic 2 [Homo sapiens] >gi|6752954|ref|NP_033739.1| actin, cytoplasmic 2 [Mus musculus] >gi|75812932|ref|NP_001028790.1| actin, cytoplasmic 2 [Bos taurus] >gi|147901470|ref|NP_001091279.1| actin, cytoplasmic 2 [Xenopus laevis] >gi|188536082|ref|NP_001120921.1| actin, cytoplasmic 2 [Rattus norvegicus] >gi|316659409|ref|NP_001186883.1| actin, cytoplasmic 2 [Homo sapiens] >gi|126308642|…	--
PnS|comp45986_c0	110842	6312.3	919	ribosomal protein L7a [Xenopus laevis] >gi|49255981|gb|AAH72834.1| MGC80199 protein [Xenopus laevis]	--
PnS|comp52874_c0	50728.4	6247.43	526	PREDICTED: 40S ribosomal protein S15a [Gallus gallus]	Ribosomal protein S8
PnS|comp45348_c0	104718	6245.46	886	Putative 40s ribosomal protein s3, partial [Desmodus rotundus]	Small Multidrug Resistance protein//Ribosomal protein S3, C-terminal domain//KH domain
PnS|comp39870_c0	56800.7	5940.86	586	40S ribosomal protein S14, partial [Bos grunniens mutus]	Ribosomal protein S11
PnS|comp46209_c0	51143.4	5832.7	553	ribosomal protein L32 [Xenopus laevis] >gi|51593498|gb|AAH78535.1| MGC85374 protein [Xenopus laevis] >gi|111598444|gb|AAH80413.1| MGC85374 protein [Xenopus laevis]	Ribosomal protein L32
PnS|comp39883_c0	60681.1	5793.63	624	40S ribosomal protein S10 [Rana catesbeiana]	--
PnS|comp37206_c0	213548	5765.27	1730	LOC397864 protein [Xenopus laevis]	Prefoldin subunit//Intermediate filament protein//Bacillus haemolytic enterotoxin (HBL)//Baculovirus polyhedron envelope protein, PEP, C terminus//Septum formation initiator//Myosin tail//Growth-arrest specific micro-tubule binding
PnS|comp51984_c0	187689	5736.28	1586	PREDICTED: keratin, type II cytoskeletal 5-like [Xenopus (Silurana) tropicalis]	Myosin tail//Hr1 repeat//PEP-utilising enzyme, N-terminal//Phage minor structural protein GP20//Growth-arrest specific micro-tubule binding//Baculovirus polyhedron envelope protein, PEP, C terminus//Intermediate filament protein//UV radiation resistance protein and autophagy-related subunit 14//Leucine-rich repeats of kinetochore protein Cenp-F/LEK1//TPR/MLP1/MLP2-like protein//Organelle biogenes…
PnS|comp52862_c0	87820.4	5615.81	839	ribosomal protein L7 [Xenopus (Silurana) tropicalis] >gi|49904024|gb|AAH76695.1| MGC79754 protein [Xenopus (Silurana) tropicalis]	--
PnS|comp21185_c0	94265.5	5582.1	891	putative ribosomal protein L8 [Taeniopygia guttata] >gi|326913470|ref|XP_003203061.1| PREDICTED: 60S ribosomal protein L8-like [Meleagris gallopavo] >gi|363728789|ref|XP_416772.3| PREDICTED: 60S ribosomal protein L8 [Gallus gallus] >gi|197129859|gb|ACH46357.1| putative ribosomal protein L8 [Taeniopygia guttata] >gi|197129887|gb|ACH46385.1| putative ribosomal protein L8 [Taeniopygia guttata]	Ribosomal Proteins L2, C-terminal domain//Ribosomal Proteins L2, RNA binding domain
PnS|comp21546_c0	88202.8	5447.8	862	ribosomal protein L6 [Xenopus (Silurana) tropicalis] >gi|195539778|gb|AAI67917.1| Unknown (protein for MGC:135729) [Xenopus (Silurana) tropicalis] >gi|197246567|gb|AAI68604.1| Unknown (protein for MGC:185823) [Xenopus (Silurana) tropicalis]	Ribosomal protein L6e//Ribosomal protein L6, N-terminal domain
PnS|comp21114_c0	34786.7	5443.38	454	ribosomal protein S26 [Xenopus laevis] >gi|50604177|gb|AAH77637.1| MGC86356 protein [Xenopus laevis]	4Fe-4S dicluster domain//Ribosomal protein S26e//4Fe-4S dicluster domain
PnS|comp35910_c0	36254.8	5408.86	467	PREDICTED: 60S ribosomal protein L35a-like [Rattus norvegicus] >gi|392349086|ref|XP_003750282.1| PREDICTED: 60S ribosomal protein L35a-like [Rattus norvegicus]	RimM N-terminal domain//Ribosomal protein L35Ae
PnS|comp21167_c0	117509	5317.27	1108	40S ribosomal protein SA [Xenopus (Silurana) tropicalis] >gi|82202482|sp|Q6P8D1.1|RSSA_XENTR RecName: Full=40S ribosomal protein SA; AltName: Full=37 kDa laminin receptor precursor; Short=37LRP; AltName: Full=37/67 kDa laminin receptor; Short=LRP/LR; AltName: Full=67 kDa laminin receptor; Short=67LR; AltName: Full=Laminin receptor 1; Short=LamR; AltName: Full=Laminin-binding protein precursor p40…	Ribosomal protein S2
PnS|comp21462_c0	52512.2	5071.85	619	RPL18A protein, partial [Xenopus laevis]	Ribosomal L18ae/LX protein domain
PnS|comp21491_c0	55435.1	5071.77	643	60S ribosomal protein L17, partial [Bos grunniens mutus]	Ribosomal protein L22p/L17e
PnS|comp26739_c0	67597.4	5016.05	749	60S ribosomal protein L15 [Danio rerio] >gi|47606021|sp|Q7T3N8.3|RL15_CTEID RecName: Full=60S ribosomal protein L15 >gi|31322604|gb|AAP35251.1| ribosomal protein L15 [Ctenopharyngodon idella] >gi|50369260|gb|AAH75894.1| Ribosomal protein L15 [Danio rerio] >gi|160773165|gb|AAI55096.1| Ribosomal protein L15 [Danio rerio]	Ribosomal L15
PnS|comp21101_c0	21801.8	4957.02	371	PREDICTED: 60S ribosomal protein L29-like isoform 1 [Oryzias latipes]	Ribosomal L29e protein family
PnS|comp21201_c0	81900.3	4856.78	890	acidic ribosomal protein 1 [Pelophylax esculentus]	60s Acidic ribosomal protein
PnS|comp36093_c0	43878.1	4844.86	565	40S ribosomal protein S15 [Hypophthalmichthys molitrix]	Ribosomal protein S19
PnS|comp52868_c0	45324.1	4813.05	580	ribosomal protein L27 [Xenopus (Silurana) tropicalis] >gi|148235638|ref|NP_001080423.1| ribosomal protein L27 [Xenopus laevis] >gi|34193964|gb|AAH56506.1| Rpl27-prov protein [Xenopus laevis] >gi|89268262|emb|CAJ82533.1| ribosomal protein L27 [Xenopus (Silurana) tropicalis] >gi|111598547|gb|AAH80487.1| hypothetical protein LOC548934 [Xenopus (Silurana) tropicalis]	Ribosomal L27e protein family
PnS|comp21123_c0	47244.8	4750.44	602	PREDICTED: 60S ribosomal protein L21-like isoform 1 [Oryzias latipes]	Ribosomal protein L21e
PnS|comp26991_c0	22195.7	4736.59	383	NADH dehydrogenase subunit 3 [Pelophylax nigromaculatus] >gi|134303123|ref|YP_001122920.1| NADH dehydrogenase subunit 3 [Pelophylax plancyi] >gi|351000105|ref|YP_004891269.1| NADH dehydrogenase subunit 3 (mitochondrion) [Pelophylax chosenicus] >gi|14278909|dbj|BAB58994.1| NADH dehydrogenase subunit 3 (mitochondrion) [Pelophylax nigromaculatus] >gi|120969579|gb|ABM45878.1| NADH dehydrogenase subun…	NADH-ubiquinone/plastoquinone oxidoreductase, chain 3//Neurotransmitter-gated ion-channel transmembrane region
PnS|comp21132_c0	33818.6	4723.82	486	putative finkel-biskis-reilly murine sarcoma virus [Pipa carvalhoi]	Ubiquitin family//Ribosomal protein S30
PnS|comp52876_c0	77649.3	4718.96	873	40S ribosomal protein S3a [Xenopus (Silurana) tropicalis] >gi|82198055|sp|Q642T2.3|RS3A_XENTR RecName: Full=40S ribosomal protein S3a >gi|51895858|gb|AAH80969.1| rps3a protein [Xenopus (Silurana) tropicalis] >gi|89272935|emb|CAJ83216.1| ribosomal protein S3A [Xenopus (Silurana) tropicalis]	Partial alpha/beta-hydrolase lipase region//Ribosomal S3Ae family
PnS|comp26740_c0	58312.4	4686.22	706	PREDICTED: thymosin beta-4-like [Ovis aries]	WH2 motif//Thymosin beta-4 family
PnS|comp43440_c0	57454.1	4653.17	702	PREDICTED: 60S ribosomal protein L12-like [Ornithorhynchus anatinus]	Ribosomal protein L11, RNA binding domain
PnS|comp26937_c0	79032.4	4627.38	899	40S ribosomal protein S4 [Xenopus (Silurana) tropicalis] >gi|82186868|sp|Q6PBC4.3|RS4_XENTR RecName: Full=40S ribosomal protein S4 >gi|38181707|gb|AAH59771.1| 40S ribosomal protein S4 [Xenopus (Silurana) tropicalis] >gi|50416656|gb|AAH77671.1| 40S ribosomal protein S4 [Xenopus (Silurana) tropicalis] >gi|89272957|emb|CAJ83152.1| ribosomal protein s4 x linked [Xenopus (Silurana) tropicalis]	S4 domain//Bacterial lipid A biosynthesis acyltransferase
PnS|comp39955_c0	77345.6	4606.36	887	--	--
PnS|comp52885_c0	30714.2	4501.61	472	PREDICTED: 60S ribosomal protein L34-like, partial [Ovis aries]	Ribosomal protein L34e
PnS|comp43544_c0	66214.3	4489.32	802	cytochrome c oxidase subunit II [Pelophylax plancyi] >gi|120969578|gb|ABM45877.1| cytochrome oxidase subunit II [Pelophylax plancyi]	Cytochrome C oxidase subunit II, transmembrane domain//E1-E2 ATPase//60Kd inner membrane protein
PnS|comp38946_c0	59390.1	4462.71	742	60S ribosomal protein L10a [Rana catesbeiana]	--
PnS|comp39848_c0	185680	4424.04	2073	LOC397864 protein [Xenopus laevis]	Prefoldin subunit//Apolipoprotein A1/A4/E domain//Intermediate filament protein//GLE1-like protein//Myosin tail
PnS|comp26986_c0	142691	4370.48	3256	PREDICTED: keratin, type II cytoskeletal 5-like [Xenopus (Silurana) tropicalis]	Ezrin/radixin/moesin family//TPR/MLP1/MLP2-like protein//Leucine-rich repeats of kinetochore protein Cenp-F/LEK1//Fibrinogen alpha/beta chain family//Growth-arrest specific micro-tubule binding//Intermediate filament protein//Baculovirus polyhedron envelope protein, PEP, C terminus//PEP-utilising enzyme, N-terminal//Phage minor structural protein GP20//Myosin tail
PnS|comp52879_c0	62886.6	4355.92	789	PREDICTED: 60S ribosomal protein L10 isoform 5 [Callithrix jacchus]	Ribosomal protein L16p/L10e
PnS|comp26911_c0	24878.6	4332.55	427	PREDICTED: 60S ribosomal protein L36a-like [Loxodonta africana]	Ribosomal protein L44
PnS|comp52877_c0	58391.8	4309.9	752	putative 40S ribosomal protein S9 [Taeniopygia guttata] >gi|197127111|gb|ACH43609.1| putative 40S ribosomal protein S9 [Taeniopygia guttata]	S4 domain//Ribosomal protein S4/S9 N-terminal domain
PnS|comp35596_c0	39732.8	4307.19	572	PREDICTED: chymotrypsin inhibitor-like [Bombus terrestris]	--
PnS|comp39044_c0	75518	4265.64	925	ribosomal protein L13a [Xenopus (Silurana) tropicalis] >gi|89272927|emb|CAJ83235.1| ribosomal protein L13a [Xenopus (Silurana) tropicalis] >gi|134025441|gb|AAI35477.1| hypothetical protein LOC549240 [Xenopus (Silurana) tropicalis] >gi|170284455|gb|AAI60997.1| hypothetical protein LOC549240 [Xenopus (Silurana) tropicalis] >gi|195540012|gb|AAI68111.1| hypothetical protein LOC549240 [Xenopus (Silura…	Ribosomal protein L13
PnS|comp36213_c0	32659.9	4248.41	508	60S ribosomal protein L36 [Rana catesbeiana]	Ribosomal protein L36e
PnS|comp48783_c0	155046	4210.44	1721	sodefrin-like protein precursor [Lissotriton montandoni]	--
PnS|comp39769_c0	52164.9	4200.29	705	Putative 40s ribosomal protein s11 isoform 1, partial [Desmodus rotundus]	Ribosomal protein S17
PnS|comp52883_c0	34323.4	4153.36	532	ribosomal protein S25 [Xenopus (Silurana) tropicalis] >gi|147901123|ref|NP_001086475.1| ribosomal protein S25 [Xenopus laevis] >gi|49670424|gb|AAH75187.1| MGC82151 protein [Xenopus laevis] >gi|50370198|gb|AAH77007.1| ribosomal protein S25 [Xenopus (Silurana) tropicalis]	Iron dependent repressor, N-terminal DNA binding domain
PnS|comp47946_c1	13302	4110.05	542	bradykinin-like protein [Amolops loloensis]	Brevenin/esculentin/gaegurin/rugosin family
PnS|comp52884_c0	28291.1	4032.91	480	60S acidic ribosomal protein P2, partial [Bos grunniens mutus]	60s Acidic ribosomal protein
PnS|comp21531_c0	36273.8	4005.23	565	ribosomal protein S7 [Xenopus (Silurana) tropicalis] >gi|161612299|gb|AAI56017.1| LOC100135141 protein [Xenopus (Silurana) tropicalis] >gi|213624503|gb|AAI71191.1| hypothetical protein LOC100135141 [Xenopus (Silurana) tropicalis] >gi|213625721|gb|AAI71193.1| hypothetical protein LOC100135141 [Xenopus (Silurana) tropicalis]	Ribosomal protein S7e
PnS|comp26923_c0	39407	3915.08	607	PREDICTED: 40S ribosomal protein S19 isoform 1 [Xenopus (Silurana) tropicalis]	AFG1-like ATPase//Ribosomal protein S19e
PnS|comp43394_c0	35056.2	3901.82	562	60S ribosomal protein L28-like protein [Callorhinchus milii] >gi|392874294|gb|AFM85979.1| 60S ribosomal protein L28-like protein [Callorhinchus milii] >gi|392874370|gb|AFM86017.1| 60S ribosomal protein L28-like protein [Callorhinchus milii] >gi|392874572|gb|AFM86118.1| 60S ribosomal protein L28-like protein [Callorhinchus milii] >gi|392875322|gb|AFM86493.1| 60S ribosomal protein L28-like protein …	--
PnS|comp43196_c0	39215.3	3826.94	636	--	Ribosomal L29 protein//Photosystem I reaction centre subunit III
PnS|comp26715_c0	121397	3757.47	1533	ribosomal protein L3 [Xenopus (Silurana) tropicalis] >gi|165970448|gb|AAI58280.1| LOC100145083 protein [Xenopus (Silurana) tropicalis] >gi|165971389|gb|AAI58514.1| LOC100145083 protein [Xenopus (Silurana) tropicalis]	Ribosomal protein L3
PnS|comp39855_c0	33248.5	3680.95	564	ribosomal protein S18 [Xenopus laevis] >gi|46329492|gb|AAH68873.1| MGC82306 protein [Xenopus laevis]	V antigen (LcrV) protein//Phosphoglucomutase/phosphomannomutase, alpha/beta/alpha domain II//Ribosomal protein S13/S18
PnS|comp45187_c0	26759	3604.71	497	--	WAP-type (Whey Acidic Protein) 'four-disulfide core'
PnS|comp52870_c0	38738.2	3460.51	654	--	--
PnS|comp52880_c0	25768.2	3460.04	498	--	ATP synthase E chain//Protein of unknown function (DUF3763)
PnS|comp39788_c0	86809	3409.3	1248	Novel glutathione S-transferase omega protein [Xenopus (Silurana) tropicalis]	Glutathione S-transferase, N-terminal domain//Glutathione S-transferase, N-terminal domain//Glutaredoxin//Glutathione S-transferase, N-terminal domain
PnS|comp46183_c0	216545	3383.97	2852	PREDICTED: elongation factor 2-like [Anolis carolinensis]	Elongation factor G, domain IV//50S ribosome-binding GTPase//Elongation factor Tu domain 2//Elongation factor Tu GTP binding domain
PnS|comp52893_c0	41152.3	3352.46	699	ribosomal protein L9 [Xenopus laevis] >gi|28436778|gb|AAH46581.1| Rpl9-prov protein [Xenopus laevis]	Ribosomal protein L6
PnS|comp52896_c0	25417.1	3316.62	507	putative 60s ribosomal protein l22 [Pipa carvalhoi]	Ribosomal L22e protein family
PnS|comp40428_c0	31445.8	3313.93	583	ribosomal protein S13 [Xenopus (Silurana) tropicalis] >gi|1350933|sp|P49393.2|RS13_XENLA RecName: Full=40S ribosomal protein S13 >gi|871774|emb|CAA90077.1| orf [Xenopus laevis] >gi|89269947|emb|CAJ81269.1| ribosomal protein S13 [Xenopus (Silurana) tropicalis] >gi|110645571|gb|AAI18691.1| rps13 protein [Xenopus (Silurana) tropicalis]	'Paired box' domain//Ribosomal protein S15//Ribosomal S13/S15 N-terminal domain
PnS|comp21259_c0	23450.3	3308.87	483	freeze-responsive liver protein Li16 [Rana sylvatica]	--
PnS|comp39240_c0	31991.2	3296.31	592	ribosomal protein S16 [Xenopus (Silurana) tropicalis] >gi|54261589|gb|AAH84534.1| ribosomal protein S16 [Xenopus (Silurana) tropicalis] >gi|76780311|gb|AAI06274.1| Rps16 protein [Xenopus laevis] >gi|89272448|emb|CAJ83293.1| ribosomal protein S16 [Xenopus (Silurana) tropicalis] >gi|123959702|gb|AAI28924.1| Rps16 protein [Xenopus laevis]	Ribosomal protein S9/S16
PnS|comp52881_c0	27269.5	3280.72	534	PREDICTED: 40S ribosomal protein S17-like [Rattus norvegicus]	Ribosomal S17
PnS|comp40416_c0	31109	3278.44	583	60S ribosomal protein L23a [Xenopus (Silurana) tropicalis] >gi|50370206|gb|AAH77046.1| MGC89958 protein [Xenopus (Silurana) tropicalis]	Ribosomal protein L23
PnS|comp39377_c0	44828.1	3262.49	760	60S ribosomal protein L13 [Gallus gallus] >gi|730527|sp|P41125.2|RL13_CHICK RecName: Full=60S ribosomal protein L13; AltName: Full=Breast basic conserved protein 1 >gi|516684|dbj|BAA05377.1| unnamed protein product [Gallus gallus]	Ribosomal protein L13e
PnS|comp21297_c0	24464.9	3192.37	507	PREDICTED: 60S ribosomal protein L26-like [Callithrix jacchus]	--
PnS|comp26856_c0	28218.6	3149.2	561	PREDICTED: ubiquitin-60S ribosomal protein L40-like [Cavia porcellus]	Ribosomal L40e family//Ubiquitin family
PnS|comp38359_c0	10962.1	3142.44	333	odorranain-M2 antimicrobial peptide precursor [Odorrana grahami] >gi|110560638|gb|ABG76552.1| odorranain-M2 antimicrobial peptide precursor [Odorrana grahami]	Brevenin/esculentin/gaegurin/rugosin family
PnS|comp21120_c0	22744.9	3134.96	490	ribosomal protein L24 [Xenopus (Silurana) tropicalis] >gi|165970918|gb|AAI58410.1| hypothetical protein LOC549795 [Xenopus (Silurana) tropicalis]	Band 3 cytoplasmic domain
PnS|comp43307_c0	52698.1	3046.93	908	PREDICTED: peptidyl-prolyl cis-trans isomerase-like [Oryzias latipes]	Cyclophilin type peptidyl-prolyl cis-trans isomerase/CLD
PnS|comp45149_c1	4886.75	3044.06	252	bradykinin precursor [Odorrana grahami] >gi|308051815|gb|ADO00335.1| bradykinin precursor [Odorrana grahami] >gi|308153396|gb|ADO15007.1| bradykinin precursor [Odorrana grahami]	Brevenin/esculentin/gaegurin/rugosin family//Bradykinin
PnS|comp52899_c0	34447.7	3006.28	665	60S ribosomal protein L18 [Rana catesbeiana]	--
PnS|comp37892_c0	62232.9	2856.38	1095	PREDICTED: 60S ribosomal protein L5-like [Anolis carolinensis]	Ribosomal L18p/L5e family
PnS|comp39336_c0	40552.9	2846.84	781	ribosomal protein L19 [Xenopus (Silurana) tropicalis] >gi|50604184|gb|AAH77657.1| MGC89675 protein [Xenopus (Silurana) tropicalis]	Ribosomal protein L19e
PnS|comp21439_c0	24978.5	2707.77	572	RecName: Full=Hemoglobin subunit alpha-C; AltName: Full=Alpha-C-globin; AltName: Full=Hemoglobin alpha-C chain	Globin
PnS|comp26870_c0	50107.8	2660.25	1012	eukaryotic translation elongation factor 1 delta (guanine nucleotide exchange protein) [Xenopus (Silurana) tropicalis]	EF-1 guanine nucleotide exchange domain//LIN37//bZIP transcription factor
PnS|comp43824_c0	65042.4	2613.62	1224	PREDICTED: guanine nucleotide-binding protein subunit beta-2-like 1-like [Ornithorhynchus anatinus]	WD domain, G-beta repeat
PnS|comp40187_c0	57259.5	2605.13	1103	RecName: Full=60S acidic ribosomal protein P0; AltName: Full=60S ribosomal protein L10E >gi|9957151|gb|AAG09233.1| brain acidic ribosomal phosphoprotein P0 [Rana sylvatica]	Ribosomal protein L10//60s Acidic ribosomal protein
PnS|comp52907_c0	28082.1	2524.85	651	RecName: Full=Hemoglobin subunit beta; AltName: Full=Beta-globin; AltName: Full=Hemoglobin beta chain	Globin
PnS|comp38552_c0	78960	2460.42	1524	Nsep1 protein [Xenopus laevis]	Suppressor of forked protein (Suf)//'Cold-shock' DNA-binding domain
PnS|comp42867_c0	55508.6	2414.64	1145	putative ribosomal protein l27a [Pipa carvalhoi]	--
PnS|comp26941_c0	1546	2315.57	204	--	--
PnS|comp20992_c0	5669.41	2295.44	290	--	--
PnS|comp26988_c0	78034.8	2257.54	1627	Translationally-controlled tumor protein-like protein [Crotalus adamanteus]	SAND domain
PnS|comp42014_c0	11533.9	2212.09	405	60S acidic ribosomal protein P2 [Rana catesbeiana]	60s Acidic ribosomal protein//Microtubule associated protein (MAP65/ASE1 family)
PnS|comp50774_c0	34147.5	2178.72	1094	--	--
PnS|comp26748_c0	14599	2032.39	487	PREDICTED: 60S ribosomal protein L22-like 1-like [Takifugu rubripes]	Ribosomal L22e protein family
PnS|comp38101_c0	38240	1995.51	999	Myosin light polypeptide 6 [Rana catesbeiana]	EF hand//EF hand//EF-hand domain//EF-hand domain pair
PnS|comp52909_c0	2650.29	1935.5	241	--	--
PnS|comp52935_c0	17561.5	1933.94	566	Resistin [Pteropus alecto]	Resistin
PnS|comp42624_c0	28603.8	1900.37	819	Wu:fj06d02 protein [Xenopus laevis]	EF-1 guanine nucleotide exchange domain//Cwf15/Cwc15 cell cycle control protein
PnS|comp52912_c0	17640.8	1845.08	586	uncharacterized protein LOC100038295 [Xenopus (Silurana) tropicalis] >gi|134025988|gb|AAI35322.1| LOC100038295 protein [Xenopus (Silurana) tropicalis] >gi|159156033|gb|AAI54952.1| hypothetical protein LOC100038295 [Xenopus (Silurana) tropicalis]	--
PnS|comp47521_c0	77752.2	1821.53	1965	Vim1 protein [Xenopus laevis]	Ezrin/radixin/moesin family//TPR/MLP1/MLP2-like protein//Leucine-rich repeats of kinetochore protein Cenp-F/LEK1//Transmembrane protein//Intermediate filament protein//Intermediate filament head (DNA binding) region//Baculovirus polyhedron envelope protein, PEP, C terminus//Fibrinogen alpha/beta chain family//Centromere protein H (CENP-H)//Laminin Domain II//Myosin tail
PnS|comp37869_c0	46440.9	1751.21	1292	annexin A1 [Rana catesbeiana]	Annexin
[truncated: 60,136 more rows]

## Sheet: Ms
Gene_Id	Read_count	FPKM	Gene Length	NR Description	PFAM description
MsS|comp35725_c0	1.01271e+06	66647.5	2056	apomucin precursor [Sus scrofa] >gi|2581864|gb|AAC62527.1| submaxillary apomucin [Sus scrofa domesticus]	Pacifastin inhibitor (LCMII)//von Willebrand factor type C domain
MsS|comp33555_c0	890520	45298.9	926	--	--
[truncated: 48,041 more rows]

## Sheet: Lb
Gene_Id	Read_count	FPKM	Gene Length	NR Description	PFAM description
[truncated: 48,312 more rows]

[truncated: 3 more sheets: Pm, Rd, Ro]
